# Supplementary material for: Phosphatase UBLCP1 is required for the growth, virulence and mitochondrial integrity of Toxoplasma gondii
Source: Parasit Vectors. 2025 Mar 28;18:122. doi: 10.1186/s13071-025-06766-3 (PMC11951701; doi:10.1186/s13071-025-06766-3)
Supplement: Supplementary file 6 — Additional file 6: Table S1. Summary of the phosphor-proteomic analysis of ΔUBLCP1 and wild-type strain. [file 13071_2025_6766_MOESM6_ESM.xlsx]

## Sheet: Diff_distribution
Compared sample name	Type	Up-regulated	Down-regulated
UBLCP1_KO/RH_Control	Site	2251	2408
	Protein	1260	1139

## Sheet: UBLCP1_KOvsRH_Control
Protein accession	Position	Amino acid	UBLCP1_KO/RH_Control Ratio	UBLCP1_KO/RH_Control P value	Regulated Type	Protein description	Modified sequence	Intensity RH_Control1	Intensity RH_Control2	Intensity RH_Control3	Intensity UBLCP1_KO1	Intensity UBLCP1_KO2	Intensity UBLCP1_KO3	RH_Control1	RH_Control2	RH_Control3	UBLCP1_KO1	UBLCP1_KO2	UBLCP1_KO3
A0A0N5EAW5	645	S	0.628036	0.000103005	Down	Armadillo interacting protein OS=Toxoplasma gondii (strain ATCC 50611 / Me49) OX=508771 GN=TGME49_309190 PE=2 SV=1	AGELS(1)PEER	171630000	168110000	182770000	124890000	122940000	118450000	2.08698	2.06137	2.23686	1.37238	1.33984	1.29792
A0A0N5EAW5	677	S	0.285166	0.0387191	Down	Armadillo interacting protein OS=Toxoplasma gondii (strain ATCC 50611 / Me49) OX=508771 GN=TGME49_309190 PE=2 SV=1	DRPS(1)S(1)GS(1)GELGGLR	38138000	117030000	40740000	20649000	19585000	22204000	1.59544	4.93693	1.71535	0.780627	0.734313	0.837032
A0A0N5EAW5	440	S	0.55531	0.00330508	Down	Armadillo interacting protein OS=Toxoplasma gondii (strain ATCC 50611 / Me49) OX=508771 GN=TGME49_309190 PE=2 SV=1	RQS(1)LCGGSSTSR	100720000	93512000	121190000	71251000	59965000	64249000	2.13067	1.99482	2.58033	1.36211	1.13693	1.22477
A0A0N5EAW5	694	S	2.13415	4.02608e-05	Up	Armadillo interacting protein OS=Toxoplasma gondii (strain ATCC 50611 / Me49) OX=508771 GN=TGME49_309190 PE=2 SV=1	VLS(1)LQLEK	45857000	47399000	51098000	110040000	118570000	115320000	1.01498	1.05793	1.13832	2.20102	2.35213	2.30009
A0A125YFA7	185	S	1.94968	0.00809771	Up	Mucin OS=Toxoplasma gondii (strain ATCC 50611 / Me49) OX=508771 GN=TGME49_230850 PE=4 SV=1	KIETTGLES(0.001)GKS(0.999)HLR	11260000	12186000	11084000	29551000	26418000	19176000	1.10957	1.21092	1.09931	2.63154	2.3332	1.7028
A0A125YFA7	193	S	3.27556	5.13558e-05	Up	Mucin OS=Toxoplasma gondii (strain ATCC 50611 / Me49) OX=508771 GN=TGME49_230850 PE=4 SV=1	IPTS(0.001)S(0.992)T(0.007)VWSGPVPSETVTK	26628000	27860000	26096000	0	101460000	95345000	0.864555	0.912163	0.852778		2.95246	2.78959
A0A125YFA7	425	S	2.38297	0.00723699	Up	Mucin OS=Toxoplasma gondii (strain ATCC 50611 / Me49) OX=508771 GN=TGME49_230850 PE=4 SV=1	TGGNYDS(1)LFEWK	8900500	7370400	4952900	20045000	19151000	17224000	1.23889	1.03454	0.693882	2.52142	2.38915	2.16043
A0A125YFA7	89	S	1.99635	0.0243312	Up	Mucin OS=Toxoplasma gondii (strain ATCC 50611 / Me49) OX=508771 GN=TGME49_230850 PE=4 SV=1	TLS(0.984)S(0.016)TVSSAQTASR	7414500	8976800	8710700	22015000	0	15191000	1.07172	1.30845	1.26725	2.87567		1.97867
A0A125YFA7	90	S	1.89475	0.00155729	Up	Mucin OS=Toxoplasma gondii (strain ATCC 50611 / Me49) OX=508771 GN=TGME49_230850 PE=4 SV=1	TLS(0.001)S(0.981)T(0.019)VSSAQTASR	38785000	30381000	34656000	66070000	76024000	77439000	1.29631	1.02396	1.16582	1.99559	2.27735	2.33235
A0A125YFB4	151	S	2.45599	0.00411879	Up	Clustered-asparagine-rich protein OS=Toxoplasma gondii (strain ATCC 50611 / Me49) OX=508771 GN=TGME49_321360 PE=4 SV=1	PAS(1)VGIVNHAATR	8371400	6184200	6762900	0	19948000	19069000	1.24959	0.930874	1.01604		2.66873	2.56499
A0A125YFC5	187	S	4.76045	1.57145e-05	Up	Uncharacterized protein OS=Toxoplasma gondii (strain ATCC 50611 / Me49) OX=508771 GN=TGME49_295650 PE=4 SV=1	AAS(1)FLPASLHNK	27662000	23675000	28618000	145010000	134710000	145010000	0.592363	0.511248	0.61681	2.80623	2.58547	2.79827
A0A125YFC5	427	S	4.66824	0.0151893	Up	Uncharacterized protein OS=Toxoplasma gondii (strain ATCC 50611 / Me49) OX=508771 GN=TGME49_295650 PE=4 SV=1	AAS(1)PAVSCLR	20123000	0	17906000	59572000	122090000	115240000	0.541104		0.484613	1.44761	2.94241	2.79241
A0A125YFC5	309	S	1.55177	0.000501847	Up	Uncharacterized protein OS=Toxoplasma gondii (strain ATCC 50611 / Me49) OX=508771 GN=TGME49_295650 PE=4 SV=1	ASLAS(1)DFDNAAK	7647000	7942800	7164600	12566000	12940000	13907000	1.32939	1.39243	1.25361	1.97415	2.01619	2.17863
A0A125YFC5	589	S	1.62556	0.000690108	Up	Uncharacterized protein OS=Toxoplasma gondii (strain ATCC 50611 / Me49) OX=508771 GN=TGME49_295650 PE=4 SV=1	KVDPTQVETELGTSLEETEEEDREDEGDLS(1)EEEDR	169900000	155720000	173830000	315240000	312430000	278480000	1.30634	1.20738	1.34523	2.19041	2.15303	1.9295
A0A125YFF2	256	S	3.38367	0.0285519	Up	Endonuclease/exonuclease/phosphatase family protein OS=Toxoplasma gondii (strain ATCC 50611 / Me49) OX=508771 GN=TGME49_293190 PE=4 SV=1	EES(1)FYSGNS(0.052)NS(0.948)LR	24176000	7488500	6421800	51127000	48589000	43805000	1.43872	0.44939	0.384642	2.74956	2.59158	2.34911
A0A125YFF2	664	S	1.73523	0.000356233	Up	Endonuclease/exonuclease/phosphatase family protein OS=Toxoplasma gondii (strain ATCC 50611 / Me49) OX=508771 GN=TGME49_293190 PE=4 SV=1	NS(1)LIADCGGRPDHLK	83950000	90877000	96731000	180770000	168240000	176980000	1.1376	1.24182	1.31929	2.21368	2.0433	2.16113
A0A125YFF2	179	S	0.260517	0.02673	Down	Endonuclease/exonuclease/phosphatase family protein OS=Toxoplasma gondii (strain ATCC 50611 / Me49) OX=508771 GN=TGME49_293190 PE=4 SV=1	VEGDALFS(1)AK	32044000	35296000	11739000	9007800	6493300	7477900	3.39332	3.76912	1.25117	0.862021	0.61628	0.713584
A0A125YFF2	163	S	0.543382	0.000424061	Down	Endonuclease/exonuclease/phosphatase family protein OS=Toxoplasma gondii (strain ATCC 50611 / Me49) OX=508771 GN=TGME49_293190 PE=4 SV=1	S(1)PHT(1)VRS(1)DRVEGDALFS(1)AK	222290000	187820000	196040000	124990000	127340000	115230000	2.46726	2.1022	2.19002	1.25369	1.26676	1.15252
A0A125YFF2	149	S	2.18041	0.000472052	Up	Endonuclease/exonuclease/phosphatase family protein OS=Toxoplasma gondii (strain ATCC 50611 / Me49) OX=508771 GN=TGME49_293190 PE=4 SV=1	YAS(1)QMLQDAES(1)AR	69863000	81467000	72390000	183050000	163750000	197680000	0.982873	1.15576	1.02503	2.32724	2.06474	2.50612
A0A125YFF2	157	S	0.43106	3.52608e-05	Down	Endonuclease/exonuclease/phosphatase family protein OS=Toxoplasma gondii (strain ATCC 50611 / Me49) OX=508771 GN=TGME49_293190 PE=4 SV=1	YAS(1)QMLQDAES(1)AR	362940000	369500000	390000000	167890000	182680000	189560000	2.35928	2.42212	2.55163	0.986259	1.06432	1.1104
A0A125YFF3	544	S	1.83454	0.00231861	Up	Sec1 family protein OS=Toxoplasma gondii (strain ATCC 50611 / Me49) OX=508771 GN=TGME49_240740 PE=3 SV=1	LAS(1)ATEQTIGR	39913000	32840000	35466000	70055000	84512000	67035000	1.30786	1.08514	1.16968	2.07447	2.48199	1.97941
A0A125YFF4	691	S	2.17224	0.000294149	Up	AP-1 complex subunit gamma OS=Toxoplasma gondii (strain ATCC 50611 / Me49) OX=508771 GN=TGME49_313670 PE=3 SV=1	NDRAS(1)QVS(1)HGDS(1)LFDEKPAQR	283360000	231570000	252900000	576410000	638430000	646530000	1.16477	0.959888	1.0463	2.14118	2.35206	2.39485
A0A125YFF4	898	S	2.88376	0.000148874	Up	AP-1 complex subunit gamma OS=Toxoplasma gondii (strain ATCC 50611 / Me49) OX=508771 GN=TGME49_313670 PE=3 SV=1	QGQSGS(0.999)T(0.001)ATLLHEASGSEK	7685300	7994200	8582600	25878000	29210000	23032000	0.811262	0.850967	0.911859	2.46861	2.76355	2.19089
A0A125YFF4	615	S	1.53084	0.0417442	Up	AP-1 complex subunit gamma OS=Toxoplasma gondii (strain ATCC 50611 / Me49) OX=508771 GN=TGME49_313670 PE=3 SV=1	RS(1)LSSLGS(0.976)GS(0.024)FASLLSGR	36853000	41074000	30803000	69383000	67802000	48621000	1.35226	1.51981	1.13759	2.3007	2.22979	1.60767
A0A125YFF4	617	S	0.155356	0.000272937	Down	AP-1 complex subunit gamma OS=Toxoplasma gondii (strain ATCC 50611 / Me49) OX=508771 GN=TGME49_313670 PE=3 SV=1	SLS(0.999)S(0.001)LGS(1)GSFASLLS(1)GR	161710000	145160000	153800000	28239000	32365000	19293000	3.23305	2.92657	3.09485	0.510206	0.579943	0.347586
A0A125YFF4	629	S	1.67705	0.00191187	Up	AP-1 complex subunit gamma OS=Toxoplasma gondii (strain ATCC 50611 / Me49) OX=508771 GN=TGME49_313670 PE=3 SV=1	SLSSLGS(0.999)GS(0.001)FASLLS(1)GR	26033000	29361000	30122000	58636000	52352000	49101000	1.14554	1.30285	1.33407	2.3317	2.06469	1.947
A0A125YFG1	110	S	1.67979	0.000927647	Up	SAYSvFN domain-containing protein OS=Toxoplasma gondii (strain ATCC 50611 / Me49) OX=508771 GN=TGME49_254340 PE=4 SV=1	NAGPDGDES(1)DDDILVLNGPR	48147000	41915000	50893000	85009000	91195000	88072000	1.28408	1.12727	1.36612	2.04884	2.17986	2.11664
A0A125YFH1	172	S	0.602827	0.0117332	Down	Uncharacterized protein OS=Toxoplasma gondii (strain ATCC 50611 / Me49) OX=508771 GN=TGME49_255930 PE=4 SV=1	SQDAQTASAAPHGS(1)PR	41211000	48584000	53859000	30626000	28536000	37512000	1.85325	2.20318	2.43774	1.24461	1.15013	1.52012
A0A125YFJ0	511	S	4.28706	7.68564e-06	Up	WD domain, G-beta repeat-containing protein OS=Toxoplasma gondii (strain ATCC 50611 / Me49) OX=508771 GN=TGME49_294250 PE=4 SV=1	T(0.024)S(0.975)ATVKDEL	114040000	97421000	107510000	485440000	528260000	512470000	0.667963	0.57542	0.6338	2.56952	2.77318	2.7049
A0A125YFJ8	1346	S	0.58673	0.00649483	Down	Tetratricopeptide repeat-containing protein OS=Toxoplasma gondii (strain ATCC 50611 / Me49) OX=508771 GN=TGME49_251410 PE=4 SV=1	GVS(1)AEAVSGGHGVTK	14365000	11082000	14847000	8101100	9528600	8757700	2.32823	1.81124	2.42196	1.18655	1.38415	1.27908
A0A125YFL0	461	S	1.64688	0.00238549	Up	Flavodoxin domain-containing protein OS=Toxoplasma gondii (strain ATCC 50611 / Me49) OX=508771 GN=TGME49_249320 PE=4 SV=1	GQALQEKEES(0.026)AS(0.974)DDEVEETLFTPGSVCSISPLLPPR	52376000	50957000	46337000	102760000	88826000	83466000	1.33276	1.30756	1.18674	2.36301	2.02579	1.91389
A0A125YFN2	237	S	0.606894	0.000314815	Down	Peptidase family T4 protein OS=Toxoplasma gondii (strain ATCC 50611 / Me49) OX=508771 GN=TGME49_232060 PE=4 SV=1	FHSSGSVSTVVAASAPS(0.999)EQAS(0.001)PASAGTSR	46343000	42108000	44748000	31882000	29940000	28390000	2.24184	2.0541	2.17872	1.39376	1.2981	1.23758
A0A125YFN2	187	S	0.488146	0.0263	Down	Peptidase family T4 protein OS=Toxoplasma gondii (strain ATCC 50611 / Me49) OX=508771 GN=TGME49_232060 PE=4 SV=1	VAGPAS(1)APES(0.993)DS(0.007)GDR	164190000	89858000	99683000	54980000	65011000	72581000	3.24816	1.79261	1.98482	0.982918	1.15269	1.2939
A0A125YFQ8	19	S	0.342564	5.21857e-05	Down	Alba 2 OS=Toxoplasma gondii (strain ATCC 50611 / Me49) OX=508771 GN=TGME49_218820 PE=4 SV=1	ADVAAAPAPNATSQAANS(0.856)T(0.144)EGDAAAGSAR	378150000	389660000	347310000	134070000	136580000	155720000	2.65123	2.75491	2.45081	0.849448	0.858234	0.983822
A0A125YFQ8	140	S	0.292077	7.08552e-05	Down	Alba 2 OS=Toxoplasma gondii (strain ATCC 50611 / Me49) OX=508771 GN=TGME49_218820 PE=4 SV=1	EAALMEKS(0.91)PT(0.09)ANAVAA	178370000	177950000	169480000	64396000	56466000	50525000	2.76501	2.7817	2.64425	0.902102	0.784508	0.705781
A0A125YFR1	8	S	1.56211	0.00147711	Up	Adenylosuccinate synthetase OS=Toxoplasma gondii (strain ATCC 50611 / Me49) OX=508771 GN=TGME49_279450 PE=3 SV=1	AVSVEGS(1)QDER	96358000	109060000	108510000	168760000	186330000	192440000	1.20887	1.37973	1.37015	1.91329	2.09512	2.17557
A0A125YFR1	15	S	0.560495	1.78774e-05	Down	Adenylosuccinate synthetase OS=Toxoplasma gondii (strain ATCC 50611 / Me49) OX=508771 GN=TGME49_279450 PE=3 SV=1	HLS(1)NCHDIWAER	195950000	194030000	194590000	119700000	128280000	117770000	2.22843	2.22516	2.22732	1.23018	1.30752	1.20692
A0A125YFT4	69	S	0.399899	0.000112896	Down	Ribosomal protein RPP2 OS=Toxoplasma gondii (strain ATCC 50611 / Me49) OX=508771 GN=RPP2 PE=3 SV=1	VPS(1)GGVAAAAAPAAGAADAGAGAAAK	923570000	903340000	906810000	394610000	371200000	454210000	2.52456	2.49003	2.49483	0.974779	0.909409	1.11882
A0A125YFT7	2456	S	0.625384	0.000172175	Down	RNA pseudouridine synthase superfamily protein OS=Toxoplasma gondii (strain ATCC 50611 / Me49) OX=508771 GN=TGME49_316680 PE=4 SV=1	DAAGIY(0.002)S(0.998)R	13077000	13626000	14410000	9216100	9683300	9803500	2.02432	2.12704	2.24513	1.28926	1.34347	1.36754
A0A125YFT7	1720	S	2.29041	0.00109072	Up	RNA pseudouridine synthase superfamily protein OS=Toxoplasma gondii (strain ATCC 50611 / Me49) OX=508771 GN=TGME49_316680 PE=4 SV=1	GGTAGPGAQEKPGTEGGVS(1)R	11548000	12227000	14851000	36930000	30855000	30959000	0.90853	0.97004	1.17597	2.62563	2.17567	2.19486
A0A125YFT7	2680	S	0.452666	0.00457184	Down	RNA pseudouridine synthase superfamily protein OS=Toxoplasma gondii (strain ATCC 50611 / Me49) OX=508771 GN=TGME49_316680 PE=4 SV=1	LSS(1)AGAGMNR	7870100	8992900	9343300	4845100	0	3962900	2.02432	2.33257	2.41884	1.12622		0.918542
A0A125YFT7	1256	S	0.594749	0.00803544	Down	RNA pseudouridine synthase superfamily protein OS=Toxoplasma gondii (strain ATCC 50611 / Me49) OX=508771 GN=TGME49_316680 PE=4 SV=1	RQQS(1)LQGPEEK	65306000	48128000	52443000	36503000	40500000	33083000	2.55757	1.90068	2.06714	1.29188	1.42155	1.16753
A0A125YFV2	2081	S	0.484665	0.0274837	Down	Uncharacterized protein OS=Toxoplasma gondii (strain ATCC 50611 / Me49) OX=508771 GN=TGME49_294860 PE=4 SV=1	T(0.003)PS(0.811)T(0.172)ET(0.014)GLR	11795000	0	10550000	0	5559700	6525200	2.46829		2.22207		1.04276	1.23049
A0A125YFV7	65	S	0.542962	0.00138098	Down	Alveolin domain containing intermediate filament IMC1 OS=Toxoplasma gondii (strain ATCC 50611 / Me49) OX=508771 GN=ALV1 PE=4 SV=1	ALQQLHGT(1)QES(1)VRS(1)VT(1)LEER	2492900000	2313500000	2329300000	1322200000	1672200000	1331200000	2.35069	2.19987	2.21067	1.1267	1.41323	1.13115
A0A125YFV7	68	S	0.621841	0.00011821	Down	Alveolin domain containing intermediate filament IMC1 OS=Toxoplasma gondii (strain ATCC 50611 / Me49) OX=508771 GN=ALV1 PE=4 SV=1	ALQQLHGT(1)QES(1)VRS(1)VT(1)LEER	4935800000	4564900000	4960500000	3228500000	3347900000	3460400000	2.17747	2.03078	2.20256	1.28711	1.32374	1.37565
A0A125YFV7	35	S	1.5373	0.000448369	Up	Alveolin domain containing intermediate filament IMC1 OS=Toxoplasma gondii (strain ATCC 50611 / Me49) OX=508771 GN=ALV1 PE=4 SV=1	GQATLPSHVVLPQT(0.044)S(0.927)DS(0.029)PAIHVTAEASQR	786200000	752440000	826830000	1270000000	1417300000	1372100000	1.32249	1.27635	1.39986	1.93057	2.13677	2.07986
A0A125YFV7	281	S	0.637845	0.00051784	Down	Alveolin domain containing intermediate filament IMC1 OS=Toxoplasma gondii (strain ATCC 50611 / Me49) OX=508771 GN=ALV1 PE=4 SV=1	VQQQIIQQQLS(1)AR	1661100000	1520900000	1723600000	1105200000	1213600000	1173900000	2.13761	1.97365	2.23243	1.28527	1.39973	1.3613
A0A125YFV7	219	S	3.82579	7.90248e-05	Up	Alveolin domain containing intermediate filament IMC1 OS=Toxoplasma gondii (strain ATCC 50611 / Me49) OX=508771 GN=ALV1 PE=4 SV=1	YVPKDS(1)VVPEEWK	18377000	23592000	22258000	89139000	96354000	88908000	0.586511	0.759283	0.714983	2.57093	2.75617	2.557
A0A125YFW3	146	S	3.50188	1.81711e-06	Up	Heat shock protein 75, putative OS=Toxoplasma gondii (strain ATCC 50611 / Me49) OX=508771 GN=TGME49_292920 PE=3 SV=1	SDATS(1)ATTNDGVADSEGEVHTFK	31237000	31871000	32681000	119110000	131100000	124270000	0.717873	0.738603	0.75593	2.47371	2.70032	2.57355
A0A125YFW3	259	S	0.459612	8.87036e-05	Down	Heat shock protein 75, putative OS=Toxoplasma gondii (strain ATCC 50611 / Me49) OX=508771 GN=TGME49_292920 PE=3 SV=1	SGS(1)LEFLMK	87078000	82571000	93298000	43529000	48229000	43155000	2.36539	2.26182	2.55079	1.06855	1.17419	1.05636
A0A125YFW3	708	S	2.39747	0.00996956	Up	Heat shock protein 75, putative OS=Toxoplasma gondii (strain ATCC 50611 / Me49) OX=508771 GN=TGME49_292920 PE=3 SV=1	TPAVVTGFLS(0.78)S(0.074)T(0.146)LR	11463000	16387000	0	40134000	37957000	33693000	0.739351	1.06583		2.3393	2.19421	1.9583
A0A125YFW8	9	S	0.623518	0.017576	Down	Protein phosphatase 2b regulatory subunit, putative OS=Toxoplasma gondii (strain ATCC 50611 / Me49) OX=508771 GN=TGME49_213800 PE=3 SV=1	LS(1)PQEQMDLLHAANFSER	71713000	77955000	60472000	55558000	40393000	50236000	2.17507	2.38428	1.84603	1.5228	1.09804	1.37303
A0A125YFW9	75	S	2.55687	2.5085e-05	Up	Uncharacterized protein OS=Toxoplasma gondii (strain ATCC 50611 / Me49) OX=508771 GN=TGME49_310790 PE=4 SV=1	ADFESLLQMMS(1)K	350700000	315550000	304400000	941240000	903770000	924450000	1.01339	0.919487	0.885305	2.45789	2.34063	2.4072
A0A125YFW9	140	S	3.01828	0.000242411	Up	Uncharacterized protein OS=Toxoplasma gondii (strain ATCC 50611 / Me49) OX=508771 GN=TGME49_310790 PE=4 SV=1	IYS(1)NVPR	12206000	13660000	14911000	44912000	51612000	40916000	0.740199	0.83534	0.910103	2.46127	2.80518	2.23592
A0A125YFX0	630	S	1.73875	0.013514	Up	AP2 domain transcription factor AP2XI-5 OS=Toxoplasma gondii (strain ATCC 50611 / Me49) OX=508771 GN=AP2XI5 PE=4 SV=1	PGAAATSPPSSLLS(0.822)S(0.139)S(0.04)LFGPR	4644200	6030000	7299600	11543000	12190000	11170000	0.949227	1.24284	1.50164	2.13206	2.23305	2.05731
A0A125YFX0	365	S	1.71313	0.00106863	Up	AP2 domain transcription factor AP2XI-5 OS=Toxoplasma gondii (strain ATCC 50611 / Me49) OX=508771 GN=AP2XI5 PE=4 SV=1	VDYLQS(1)ER	19059000	20064000	20237000	33346000	40109000	40086000	1.19132	1.26468	1.27316	1.88362	2.247	2.25792
A0A125YFX5	195	S	1.89973	0.0108538	Up	Uncharacterized protein OS=Toxoplasma gondii (strain ATCC 50611 / Me49) OX=508771 GN=TGME49_246460 PE=4 SV=1	GGADGGAHADS(1)QHCLEQQTLPR	27335000	19354000	30585000	58998000	49711000	55059000	1.22561	0.875064	1.38022	2.39051	1.99765	2.22458
A0A125YFX5	351	S	0.386327	1.08093e-05	Down	Uncharacterized protein OS=Toxoplasma gondii (strain ATCC 50611 / Me49) OX=508771 GN=TGME49_246460 PE=4 SV=1	HAGLS(1)PQLS(1)PR	180890000	199180000	183130000	79852000	79985000	83047000	2.42526	2.69294	2.47122	0.967501	0.961142	1.00336
A0A125YFX5	355	S	0.346784	1.05851e-05	Down	Uncharacterized protein OS=Toxoplasma gondii (strain ATCC 50611 / Me49) OX=508771 GN=TGME49_246460 PE=4 SV=1	HAGLS(1)PQLS(1)PR	221740000	231630000	216430000	81592000	86154000	91538000	2.57937	2.71707	2.53393	0.857706	0.898214	0.959531
A0A125YG10	335	S	2.48625	0.000148743	Up	Ubiquitin carboxyl-terminal hydrolase OS=Toxoplasma gondii (strain ATCC 50611 / Me49) OX=508771 GN=TGME49_311090 PE=3 SV=1	IDLTAAGNAGS(1)NAPLDAEK	20999000	18372000	21867000	52458000	60641000	56855000	0.981636	0.866055	1.02884	2.21608	2.5407	2.39502
A0A125YG19	99	S	1.88691	0.000579511	Up	Ubiquitin interaction motif domain-containing protein OS=Toxoplasma gondii (strain ATCC 50611 / Me49) OX=508771 GN=TGME49_301460 PE=4 SV=1	KT(0.003)S(0.996)LLSK	17722000	15568000	18057000	38370000	36770000	32986000	1.20102	1.06392	1.23166	2.34991	2.2334	2.01444
A0A125YG22	327	S	0.434172	7.91944e-05	Down	Palmitoyltransferase OS=Toxoplasma gondii (strain ATCC 50611 / Me49) OX=508771 GN=TGME49_255650 PE=3 SV=1	NSIS(0.001)S(0.88)ES(0.119)EGKR	32028000	32453000	32537000	15339000	14521000	17152000	2.40326	2.45563	2.45729	1.04014	0.976569	1.15978
A0A125YG25	434	S	0.41522	0.000341441	Down	CDP-alcohol phosphatidyltransferase superfamily protein OS=Toxoplasma gondii (strain ATCC 50611 / Me49) OX=508771 GN=TGME49_257510 PE=3 SV=1	LEGLQGDS(1)PVAAR	80720000	79421000	99029000	41445000	38067000	40599000	2.30009	2.28211	2.8401	1.06723	0.972181	1.04248
A0A125YG37	352	S	2.908	0.00220892	Up	Uncharacterized protein OS=Toxoplasma gondii (strain ATCC 50611 / Me49) OX=508771 GN=TGME49_230180 PE=4 SV=1	LRPEPS(0.992)LS(0.007)S(0.001)LTEK	8401400	5163600	8141400	22990000	23352000	24077000	0.985591	0.61085	0.961286	2.43728	2.4553	2.54528
A0A125YG39	51	S	0.568019	0.00843114	Down	Dynamitin OS=Toxoplasma gondii (strain ATCC 50611 / Me49) OX=508771 GN=TGME49_246740 PE=4 SV=1	DPSASHLQQSEPAFS(1)PGSK	56286000	43986000	61428000	35282000	37008000	30220000	2.30237	1.81437	2.52901	1.30422	1.35677	1.11393
A0A125YG39	78	S	0.597181	0.00224266	Down	Dynamitin OS=Toxoplasma gondii (strain ATCC 50611 / Me49) OX=508771 GN=TGME49_246740 PE=4 SV=1	EVYEYIPDPALSFAPQNS(1)EADEVTR	94233000	104360000	85697000	65980000	66135000	57404000	2.14943	2.40045	1.96741	1.36005	1.35203	1.17992
A0A125YG39	26	S	1.54541	0.00464803	Up	Dynamitin OS=Toxoplasma gondii (strain ATCC 50611 / Me49) OX=508771 GN=TGME49_246740 PE=4 SV=1	TPESAGPSPWVEAAT(0.246)AS(0.754)RAS(0.999)LR	63715000	76489000	78681000	118770000	134820000	124160000	1.15414	1.39718	1.43448	1.94421	2.18879	2.02668
A0A125YG69	229	S	0.638958	0.00252396	Down	Rhomboid-like protease OS=Toxoplasma gondii (strain ATCC 50611 / Me49) OX=508771 GN=ROM5 PE=3 SV=1	RGS(1)VDAETWATPGDGSSSHEFESSPQR	84927000	85608000	98552000	66964000	58704000	66222000	1.99109	2.02394	2.32551	1.41876	1.23352	1.39906
A0A125YG92	225	S	3.26086	0.000367867	Up	Small nuclear ribonucleoprotein polypeptide A', putative OS=Toxoplasma gondii (strain ATCC 50611 / Me49) OX=508771 GN=TGME49_229210 PE=3 SV=1	ATTMEEITRLES(1)ALK	15735000	12552000	11424000	52908000	44747000	46786000	0.923453	0.742845	0.674799	2.80602	2.35368	2.4743
A0A125YG97	2492	S	0.647939	0.00227226	Down	Uncharacterized protein OS=Toxoplasma gondii (strain ATCC 50611 / Me49) OX=508771 GN=TGME49_311860 PE=4 SV=1	HPDRPGSSATGS(0.005)S(0.012)LS(0.983)PR	45656000	40000000	37747000	27832000	30723000	30680000	2.3205	2.05013	1.93096	1.27835	1.39953	1.40516
A0A125YG97	2526	S	0.609937	0.00335363	Down	Uncharacterized protein OS=Toxoplasma gondii (strain ATCC 50611 / Me49) OX=508771 GN=TGME49_311860 PE=4 SV=1	SEWTTWS(1)PR	25025000	21800000	26066000	14758000	18250000	16624000	2.2074	1.9391	2.31414	1.1764	1.4428	1.32139
A0A125YG98	222	S	0.609409	0.000777659	Down	Transmembrane protein 163 OS=Toxoplasma gondii (strain ATCC 50611 / Me49) OX=508771 GN=TGME49_313680 PE=3 SV=1	LDGAS(0.001)S(0.999)PYECVRPDLSVGEQGSLNK	204180000	233480000	216430000	149020000	139580000	156350000	2.00782	2.31525	2.14208	1.32427	1.23018	1.38547
A0A125YG98	23	S	0.36716	0.000284906	Down	Transmembrane protein 163 OS=Toxoplasma gondii (strain ATCC 50611 / Me49) OX=508771 GN=TGME49_313680 PE=3 SV=1	S(0.001)RS(0.999)PPSPAR	221430000	210820000	184770000	77004000	95994000	79913000	2.75091	2.64112	2.31036	0.864519	1.06885	0.894634
A0A125YG98	191	S	0.170374	0.0012173	Down	Transmembrane protein 163 OS=Toxoplasma gondii (strain ATCC 50611 / Me49) OX=508771 GN=TGME49_313680 PE=3 SV=1	TVS(0.999)VS(0.001)SLAT(0.002)PGS(0.998)PK	194600000	177100000	105100000	26326000	28177000	36132000	3.70639	3.40145	2.01474	0.453122	0.480992	0.620138
A0A125YG98	269	S	1.80663	0.00845026	Up	Transmembrane protein 163 OS=Toxoplasma gondii (strain ATCC 50611 / Me49) OX=508771 GN=TGME49_313680 PE=3 SV=1	VPPAEPVAVS(1)R	27453000	0	27699000	55176000	62863000	48541000	1.11508		1.13237	2.02529	2.28847	1.77669
A0A125YGA3	175	S	0.54079	0.000590388	Down	Alveolin domain containing intermediate filament IMC8 OS=Toxoplasma gondii (strain ATCC 50611 / Me49) OX=508771 GN=ALV10 PE=4 SV=1	VPS(1)QPCAYDER	64409000	71554000	75215000	42964000	45225000	39320000	2.05529	2.30249	2.41568	1.23895	1.29342	1.13065
A0A125YGA3	192	S	0.607579	0.0460151	Down	Alveolin domain containing intermediate filament IMC8 OS=Toxoplasma gondii (strain ATCC 50611 / Me49) OX=508771 GN=ALV10 PE=4 SV=1	YQT(0.002)HVS(0.027)T(0.159)AS(0.905)S(0.905)LT(0.002)PFPPTPM	14786000	0	16246000	10630000	10390000	0	2.04666		2.26334	1.32969	1.28898
A0A125YGA3	193	S	0.607579	0.0460151	Down	Alveolin domain containing intermediate filament IMC8 OS=Toxoplasma gondii (strain ATCC 50611 / Me49) OX=508771 GN=ALV10 PE=4 SV=1	YQT(0.002)HVS(0.027)T(0.159)AS(0.905)S(0.905)LT(0.002)PFPPTPM	14786000	0	16246000	10630000	10390000	0	2.04666		2.26334	1.32969	1.28898
A0A125YGA5	148	S	0.315845	0.000103812	Down	Metal cation transporter, ZIP family protein OS=Toxoplasma gondii (strain ATCC 50611 / Me49) OX=508771 GN=TGME49_261720 PE=4 SV=1	QVS(1)ADRRS(1)DLVPYESGSHGR	254880000	245960000	234430000	84040000	77065000	98041000	2.77008	2.69562	2.56435	0.825399	0.750669	0.960179
A0A125YGA5	153	S	0.334204	0.000362006	Down	Metal cation transporter, ZIP family protein OS=Toxoplasma gondii (strain ATCC 50611 / Me49) OX=508771 GN=TGME49_261720 PE=4 SV=1	S(1)DLVPYESGSHGR	323990000	245960000	303780000	104310000	101190000	120290000	2.9191	2.2347	2.75476	0.849307	0.817127	0.97664
A0A125YGA5	160	S	0.552749	0.00188022	Down	Metal cation transporter, ZIP family protein OS=Toxoplasma gondii (strain ATCC 50611 / Me49) OX=508771 GN=TGME49_261720 PE=4 SV=1	SDLVPYES(0.935)GS(0.065)HGR	37083000	37203000	42469000	25040000	21002000	25978000	2.12302	2.14781	2.44715	1.2955	1.07764	1.34021
A0A125YGA5	282	S	0.2957	0.00186237	Down	Metal cation transporter, ZIP family protein OS=Toxoplasma gondii (strain ATCC 50611 / Me49) OX=508771 GN=TGME49_261720 PE=4 SV=1	S(1)MADLEAGS(1)CEHGQPNSGCR	38432000	43034000	42391000	0	11748000	15550000	2.28989	2.58565	2.54216		0.627364	0.834909
A0A125YGE0	8	S	0.422161	0.00020815	Down	Eukaryotic initiation factor-3, subunit 5, putative OS=Toxoplasma gondii (strain ATCC 50611 / Me49) OX=508771 GN=TGME49_228190 PE=4 SV=1	SVS(1)RS(1)VGTSSQQHNVPK	714350000	573910000	629800000	294710000	318680000	290240000	2.73606	2.21665	2.42787	1.02007	1.09397	1.00175
A0A125YGE0	6	S	0.425269	0.000268563	Down	Eukaryotic initiation factor-3, subunit 5, putative OS=Toxoplasma gondii (strain ATCC 50611 / Me49) OX=508771 GN=TGME49_228190 PE=4 SV=1	SVS(1)RS(1)VGTSSQQHNVPK	686670000	543280000	594480000	278300000	304550000	282980000	2.75853	2.20085	2.40367	1.01033	1.09654	1.02441
A0A125YGE6	116	S	0.445254	6.32704e-05	Down	Fructose-bisphosphate aldolase OS=Toxoplasma gondii (strain ATCC 50611 / Me49) OX=508771 GN=TGME49_236040 PE=3 SV=1	RFDS(1)IGVENTEANR	170990000	152120000	162380000	75160000	81372000	84730000	2.54278	2.28119	2.43041	1.01006	1.08455	1.13544
A0A125YGE6	159	S	0.428839	0.000178931	Down	Fructose-bisphosphate aldolase OS=Toxoplasma gondii (strain ATCC 50611 / Me49) OX=508771 GN=TGME49_236040 PE=3 SV=1	SPS(1)GVPMVDLLK	749930000	820460000	854570000	403590000	352170000	404930000	2.26036	2.49374	2.59246	1.09931	0.951358	1.09983
A0A125YGE6	424	S	5.0289	1.41397e-06	Up	Fructose-bisphosphate aldolase OS=Toxoplasma gondii (strain ATCC 50611 / Me49) OX=508771 GN=TGME49_236040 PE=3 SV=1	YGGGAGGAAAAS(0.913)S(0.087)LFEK	206400000	200620000	217730000	1207500000	1115200000	1183700000	0.539962	0.529255	0.573297	2.85471	2.61482	2.79051
A0A125YGF8	116	S	1.50099	0.0345631	Up	Tetratricopeptide repeat-containing protein OS=Toxoplasma gondii (strain ATCC 50611 / Me49) OX=508771 GN=TGME49_299970 PE=4 SV=1	RVEVVQLS(1)QELQK	8915300	7844500	9638500	17998000	13750000	12460000	1.36464	1.21083	1.48491	2.48958	1.88633	1.71865
A0A125YGF8	26	S	0.212582	2.53911e-05	Down	Tetratricopeptide repeat-containing protein OS=Toxoplasma gondii (strain ATCC 50611 / Me49) OX=508771 GN=TGME49_299970 PE=4 SV=1	TGPGGDS(1)PLHADASLCGCPR	45677000	52885000	44096000	10408000	12097000	11357000	2.79659	3.26513	2.7173	0.575863	0.663809	0.626588
A0A125YGI6	339	S	0.475404	0.00120406	Down	eIF-2B GDP-GTP exchange factor subunit alpha OS=Toxoplasma gondii (strain ATCC 50611 / Me49) OX=508771 GN=TGME49_211230 PE=3 SV=1	ADS(1)DDLETLDSPK	140400000	118030000	142270000	61180000	75424000	76035000	2.47395	2.09727	2.52316	0.974215	1.19116	1.20733
A0A125YGJ0	1854	S	2.14316	0.00368686	Up	AP-5 complex subunit beta-1 OS=Toxoplasma gondii (strain ATCC 50611 / Me49) OX=508771 GN=TGME49_320550 PE=4 SV=1	AAS(1)AAADAFPQLGR	9503200	9661400	13784000	24402000	27893000	26554000	0.918675	0.941823	1.34114	2.13176	2.4167	2.31318
A0A125YGJ8	687	S	0.629774	0.00896339	Down	Calcium-dependent protein kinase CDPK4 OS=Toxoplasma gondii (strain ATCC 50611 / Me49) OX=508771 GN=CDPK4 PE=3 SV=1	AEDLKS(1)EEQDDREER	32885000	40308000	43978000	27220000	25865000	29301000	1.78097	2.20133	2.39718	1.33219	1.25547	1.42997
A0A125YGK7	209	S	0.345876	4.84441e-05	Down	Uncharacterized protein OS=Toxoplasma gondii (strain ATCC 50611 / Me49) OX=508771 GN=TGME49_273320 PE=4 SV=1	ATTEGTAIS(1)REEEEERER	169930000	153290000	163450000	60463000	69129000	58307000	2.7225	2.47656	2.63567	0.875406	0.992643	0.841796
A0A125YGL3	203	S	0.647807	0.0301893	Down	BSD domain-containing protein OS=Toxoplasma gondii (strain ATCC 50611 / Me49) OX=508771 GN=TGME49_246520 PE=4 SV=1	LRS(0.972)PS(0.028)LPSPELPHESER	17476000	24432000	24256000	14246000	17868000	15767000	1.65611	2.33477	2.31353	1.22001	1.51761	1.34644
A0A125YGM1	991	S	0.266692	0.000218662	Down	Coatomer protein complex, subunit alpha, putative OS=Toxoplasma gondii (strain ATCC 50611 / Me49) OX=508771 GN=TGME49_240650 PE=4 SV=1	RDS(1)PHTLWVK	16935000	14927000	16080000	4264800	5761700	4249100	2.94169	2.61469	2.81129	0.669471	0.897009	0.665114
A0A125YGM3	223	S	0.376981	0.00020903	Down	Uncharacterized protein OS=Toxoplasma gondii (strain ATCC 50611 / Me49) OX=508771 GN=TGME49_251710 PE=3 SV=1	SDFS(1)DGDRGEDKDDEAAAAVFYAR	68645000	75432000	69068000	29165000	0	30499000	2.26618	2.51118	2.29493	0.870098		0.907315
A0A125YGP3	707	S	1.65679	0.000638976	Up	HEAT repeat-containing protein OS=Toxoplasma gondii (strain ATCC 50611 / Me49) OX=508771 GN=TGME49_280540 PE=4 SV=1	S(0.992)AET(0.008)LEAGTDSVDLPFDSSLSSASAVR	77437000	64966000	66666000	127190000	130590000	128750000	1.40514	1.18876	1.21754	2.08567	2.12381	2.10526
A0A125YGR4	6	S	0.563265	0.00189233	Down	Alveolin domain containing intermediate filament IMC14 OS=Toxoplasma gondii (strain ATCC 50611 / Me49) OX=508771 GN=ALV9 PE=4 SV=1	MELCES(1)PCCEPR	18459000	16194000	16690000	10478000	12239000	9564800	2.3856	2.11048	2.17097	1.22374	1.41765	1.11392
A0A125YGR4	465	S	0.568802	0.000657549	Down	Alveolin domain containing intermediate filament IMC14 OS=Toxoplasma gondii (strain ATCC 50611 / Me49) OX=508771 GN=ALV9 PE=4 SV=1	QIHPGQLFGEGALSSSAVS(1)PR	850920000	752150000	890460000	542860000	497030000	542830000	2.25607	2.01097	2.37622	1.30069	1.18109	1.29693
A0A125YGR6	216	S	4.13756	0.000258039	Up	Uncharacterized protein OS=Toxoplasma gondii (strain ATCC 50611 / Me49) OX=508771 GN=TGME49_262980 PE=4 SV=1	GGWS(1)WMEDAMR	5854000	6044100	4813700	29366000	26313000	21489000	0.673915	0.701651	0.55775	3.05505	2.71492	2.22924
A0A125YGR6	115	S	2.97834	0.000842539	Up	Uncharacterized protein OS=Toxoplasma gondii (strain ATCC 50611 / Me49) OX=508771 GN=TGME49_262980 PE=4 SV=1	HVQPDS(0.988)LS(0.012)R	16152000	14093000	0	53916000	51088000	45651000	0.804139	0.707531		2.42574	2.2796	2.04806
A0A125YGR6	200	S	2.61792	0.00140834	Up	Uncharacterized protein OS=Toxoplasma gondii (strain ATCC 50611 / Me49) OX=508771 GN=TGME49_262980 PE=4 SV=1	LIDDGPVGWT(0.002)S(0.009)S(0.035)T(0.006)GGFS(0.944)ES(0.004)LLGPPASQGR	28190000	24805000	24019000	75145000	60820000	88946000	1.00907	0.895369	0.865344	2.43079	1.95122	2.86906
A0A125YGR6	23	S	1.85477	0.00170188	Up	Uncharacterized protein OS=Toxoplasma gondii (strain ATCC 50611 / Me49) OX=508771 GN=TGME49_262980 PE=4 SV=1	REEES(1)LAGETGEEIRK	15573000	12068000	12990000	29258000	26017000	28794000	1.34968	1.0547	1.13312	2.29152	2.02092	2.24879
A0A125YGR8	813	S	0.582364	0.0014134	Down	Uncharacterized protein OS=Toxoplasma gondii (strain ATCC 50611 / Me49) OX=508771 GN=TGME49_320260 PE=4 SV=1	GGYDPLGS(1)GGEESHR	74018000	61057000	74850000	43385000	47184000	45874000	2.30953	1.92114	2.35064	1.22334	1.31952	1.28986
A0A125YGZ7	169	S	2.43563	1.11309e-05	Up	Nucleolar protein, putative OS=Toxoplasma gondii (strain ATCC 50611 / Me49) OX=508771 GN=TGME49_247470 PE=3 SV=1	FQVGLGHS(0.004)YS(0.996)R	267170000	267300000	286760000	755420000	766180000	711160000	0.945463	0.953878	1.02137	2.41583	2.43009	2.26784
A0A125YGZ7	328	S	4.21631	0.000157441	Up	Nucleolar protein, putative OS=Toxoplasma gondii (strain ATCC 50611 / Me49) OX=508771 GN=TGME49_247470 PE=3 SV=1	LIS(1)HAGALVNLAK	9378900	7423400	9888500	44899000	43444000	37240000	0.665658	0.531299	0.706379	2.87977	2.76353	2.38176
A0A125YGZ7	507	S	1.80816	0.00262937	Up	Nucleolar protein, putative OS=Toxoplasma gondii (strain ATCC 50611 / Me49) OX=508771 GN=TGME49_247470 PE=3 SV=1	QVEES(1)EDVHGDEVSEDR	48351000	46696000	53123000	84361000	105770000	108990000	1.16826	1.13776	1.29189	1.84203	2.29051	2.37306
A0A125YH16	499	S	1.96474	0.00211249	Up	Multi-pass transmembrane protein OS=Toxoplasma gondii (strain ATCC 50611 / Me49) OX=508771 GN=TGME49_267620 PE=4 SV=1	NAS(0.003)AS(0.997)AYLAK	16517000	14742000	13603000	32033000	28803000	37504000	1.24654	1.12194	1.03328	2.18471	1.94827	2.55059
A0A125YH22	87	S	1.82246	0.00924445	Up	Yip1 domain-containing protein OS=Toxoplasma gondii (strain ATCC 50611 / Me49) OX=508771 GN=TGME49_293300 PE=3 SV=1	AGS(1)LQGDFLSLSDASLEPHR	12353000	11867000	13084000	20728000	31519000	23682000	1.17903	1.14217	1.2569	1.78785	2.69624	2.03685
A0A125YH22	94	S	2.29524	0.00286796	Up	Yip1 domain-containing protein OS=Toxoplasma gondii (strain ATCC 50611 / Me49) OX=508771 GN=TGME49_293300 PE=3 SV=1	AGSLQGDFLS(0.999)LS(0.001)DASLEPHR	8207700	12452000	10286000	26513000	24606000	28196000	0.804499	1.23078	1.01475	2.34847	2.16162	2.49046
A0A125YH30	61	S	0.411122	1.73082e-05	Down	Calcium-dependent protein kinase CDPK1 OS=Toxoplasma gondii (strain ATCC 50611 / Me49) OX=508771 GN=CDPK1 PE=3 SV=1	GS(1)FGEVILCK	113510000	119650000	123100000	56996000	54180000	52314000	2.36028	2.50888	2.5763	1.07102	1.00973	0.980248
A0A125YH73	311	S	1.97914	0.000762995	Up	Calcium binding protein, putative OS=Toxoplasma gondii (strain ATCC 50611 / Me49) OX=508771 GN=TGME49_229480 PE=4 SV=1	FPEDYS(1)GIEFPFK	23387000	22538000	19537000	50149000	43633000	50779000	1.20346	1.16953	1.01187	2.33207	2.01237	2.35467
A0A125YH76	14	S	1.76679	0.00126819	Up	PP5/protein-serine/threonine phosphatase OS=Toxoplasma gondii (strain ATCC 50611 / Me49) OX=508771 GN=TGME49_312200 PE=3 SV=1	AEGEGVSGEAAT(0.029)S(0.97)QDT(0.001)R	19177000	18266000	19362000	34965000	42731000	34357000	1.22739	1.17892	1.24727	2.02236	2.45121	1.98156
A0A125YH80	304	S	0.379365	6.54266e-05	Down	Uncharacterized protein OS=Toxoplasma gondii (strain ATCC 50611 / Me49) OX=508771 GN=TGME49_246940 PE=4 SV=1	GRFS(1)DDDMAR	167800000	177310000	174560000	69774000	69087000	81193000	2.45158	2.61231	2.56689	0.921234	0.904661	1.06896
A0A125YH83	222	S	1.54069	0.00398476	Up	RNA recognition motif 2 protein OS=Toxoplasma gondii (strain ATCC 50611 / Me49) OX=508771 GN=TGME49_299030 PE=4 SV=1	DDASLS(1)CEERPQCVATETPR	59318000	71672000	74129000	119850000	114740000	118240000	1.14899	1.39996	1.44519	2.09792	1.99196	2.06387
A0A125YH87	393	S	0.658741	0.0118206	Down	riboflavin kinase OS=Toxoplasma gondii (strain ATCC 50611 / Me49) OX=508771 GN=TGME49_216740 PE=4 SV=1	CS(0.002)S(0.998)PPQLR	15319000	15800000	13393000	0	11524000	10338000	2.07862	2.16192	1.82907		1.40147	1.26407
A0A125YH97	1388	S	3.01364	7.84433e-05	Up	DnaJ C terminal region domain-containing protein OS=Toxoplasma gondii (strain ATCC 50611 / Me49) OX=508771 GN=TGME49_207760 PE=3 SV=1	SETS(1)LNDSETNADADQR	33063000	26876000	32320000	102970000	107620000	99696000	0.887672	0.727632	0.873353	2.49829	2.58963	2.41199
A0A125YH97	1392	S	1.89387	0.000458823	Up	DnaJ C terminal region domain-containing protein OS=Toxoplasma gondii (strain ATCC 50611 / Me49) OX=508771 GN=TGME49_207760 PE=3 SV=1	SETSLNDS(1)ETNADADQR	15508000	13567000	16478000	32313000	30840000	33123000	1.18172	1.04251	1.26378	2.22515	2.10624	2.27445
A0A125YHC4	601	S	2.55479	0.00132125	Up	FACT complex subunit OS=Toxoplasma gondii (strain ATCC 50611 / Me49) OX=508771 GN=FACT140 PE=3 SV=1	TGS(1)QAATAQQEAEER	17438000	17947000	19494000	62366000	42897000	51165000	0.891882	0.925635	1.00351	2.88257	1.9664	2.35815
A0A125YHC6	318	S	2.08175	0.00107235	Up	Ubiquitin fusion degradation protein UFD1CY OS=Toxoplasma gondii (strain ATCC 50611 / Me49) OX=508771 GN=UFD1CY PE=3 SV=1	LPGVSGDAGEGS(0.957)ANS(0.043)R	16727000	18805000	19054000	0	41695000	43032000	1.08136	1.22592	1.23978		2.41585	2.50687
A0A125YHD1	81	S	2.6284	0.000239078	Up	Alpha-ketoglutarate-dependent dioxygenase AlkB-like domain-containing protein OS=Toxoplasma gondii (strain ATCC 50611 / Me49) OX=508771 GN=TGME49_259140 PE=4 SV=1	RRS(1)WEATGR	7886700	9133200	8044400	22860000	27711000	22997000	0.864173	1.00917	0.887171	2.26362	2.7214	2.27073
A0A125YHD3	335	S	2.08486	0.0405114	Up	LisH protein OS=Toxoplasma gondii (strain ATCC 50611 / Me49) OX=508771 GN=TGME49_314900 PE=4 SV=1	RHS(1)LRPR	7798300	7416700	4155800	17308000	16890000	10867000	1.30797	1.25443	0.701552	2.62341	2.53899	1.64246
A0A125YHD9	16	S	0.619635	0.0142139	Down	6-pyruvoyltetrahydropterin synthase OS=Toxoplasma gondii (strain ATCC 50611 / Me49) OX=508771 GN=TGME49_305800 PE=3 SV=1	RFS(1)PVRPPS(1)VASGSDVFSAFSDGTSLR	126940000	106440000	128310000	80931000	99452000	69817000	2.24207	1.8958	2.28097	1.29178	1.57434	1.11122
A0A125YHD9	266	S	1.90332	0.000313245	Up	6-pyruvoyltetrahydropterin synthase OS=Toxoplasma gondii (strain ATCC 50611 / Me49) OX=508771 GN=TGME49_305800 PE=3 SV=1	S(1)FCQAHNVLDSPGTCPR	20687000	21066000	23503000	45427000	43765000	49442000	1.09654	1.12602	1.25389	2.17603	2.07917	2.36163
A0A125YW38	27	S	0.620842	0.000281871	Down	Histone H2B OS=Toxoplasma gondii (strain ATCC 50611 / Me49) OX=508771 GN=TGME49_251870 PE=3 SV=1	AES(1)YSSYIFK	90969000	83975000	93698000	63851000	59412000	62865000	2.16185	2.01243	2.24115	1.37127	1.26544	1.34626
A0A125YHE3	610	S	1.67331	0.00627169	Up	Pescadillo homolog OS=Toxoplasma gondii (strain ATCC 50611 / Me49) OX=508771 GN=TGME49_239790 PE=3 SV=1	GLDGYDGDDS(1)PGDEEAGEKER	10902000	12753000	14120000	23873000	20995000	25691000	1.08759	1.28295	1.41776	2.15223	1.8772	2.30956
A0A125YHF2	805	S	1.50233	0.0157108	Up	ChAPs (Chs5p-Arf1p-binding proteins) protein OS=Toxoplasma gondii (strain ATCC 50611 / Me49) OX=508771 GN=TGME49_230150 PE=4 SV=1	RDS(1)AYACDGYR	38883000	48935000	52428000	80964000	72035000	82226000	1.1192	1.42038	1.51887	2.10602	1.85835	2.13278
A0A125YHF2	1114	S	2.0271	0.000378104	Up	ChAPs (Chs5p-Arf1p-binding proteins) protein OS=Toxoplasma gondii (strain ATCC 50611 / Me49) OX=508771 GN=TGME49_230150 PE=4 SV=1	T(0.006)S(0.006)S(0.979)S(0.009)SFSSPTPLFDLPER	17904000	15504000	18908000	39117000	41576000	37675000	1.13366	0.989949	1.205	2.2383	2.35944	2.14968
A0A125YHF2	987	S	1.74074	0.00395873	Up	ChAPs (Chs5p-Arf1p-binding proteins) protein OS=Toxoplasma gondii (strain ATCC 50611 / Me49) OX=508771 GN=TGME49_230150 PE=4 SV=1	WALTPAPVPLS(0.022)T(0.017)LDS(0.961)REAGEGEQAR	47775000	48039000	62174000	108850000	100300000	97832000	1.11045	1.12598	1.45451	2.28639	2.08947	2.04913
A0A125YHF5	71	S	0.248661	0.000118545	Down	Aurora kinase OS=Toxoplasma gondii (strain ATCC 50611 / Me49) OX=508771 GN=RON1 PE=3 SV=1	AAANGS(1)EGGVAQSEQER	44308000	44503000	39647000	13277000	12394000	9979600	2.91793	2.95542	2.62792	0.790159	0.731542	0.592236
A0A125YHF5	78	S	0.217464	7.23437e-07	Down	Aurora kinase OS=Toxoplasma gondii (strain ATCC 50611 / Me49) OX=508771 GN=RON1 PE=3 SV=1	AAANGSEGGVAQS(1)EQER	33514000	33038000	33037000	7579200	8331100	8265100	2.92654	2.90924	2.90361	0.5981	0.652028	0.650377
A0A125YHF5	201	S	1.57841	0.00242277	Up	Aurora kinase OS=Toxoplasma gondii (strain ATCC 50611 / Me49) OX=508771 GN=RON1 PE=3 SV=1	RHDEFLADAVIDKLDS(1)MR	51171000	48048000	43732000	90821000	76930000	84002000	1.40113	1.32668	1.2052	2.2473	1.88792	2.07267
A0A125YHF5	116	S	0.528569	0.0017405	Down	Aurora kinase OS=Toxoplasma gondii (strain ATCC 50611 / Me49) OX=508771 GN=RON1 PE=3 SV=1	KDDPPDNKS(0.933)T(0.063)S(0.004)ETPEAK	194850000	155170000	184240000	96206000	103070000	115850000	2.47925	1.99097	2.35945	1.10622	1.1754	1.32832
A0A125YHF5	96	S	0.614388	0.000683192	Down	Aurora kinase OS=Toxoplasma gondii (strain ATCC 50611 / Me49) OX=508771 GN=RON1 PE=3 SV=1	NDSEAHDS(1)VASSESSDAER	121150000	125960000	119420000	75620000	87475000	88312000	2.11887	2.22152	2.10216	1.19519	1.37119	1.39184
A0A125YHF5	100	S	0.587449	0.0150304	Down	Aurora kinase OS=Toxoplasma gondii (strain ATCC 50611 / Me49) OX=508771 GN=RON1 PE=3 SV=1	NDSEAHDS(1)VAS(0.001)S(0.992)ES(0.007)SDAER	93911000	92743000	79325000	54589000	47757000	71993000	2.30502	2.2955	1.95964	1.21083	1.05058	1.59234
A0A125YHF5	102	S	0.55805	0.00437151	Down	Aurora kinase OS=Toxoplasma gondii (strain ATCC 50611 / Me49) OX=508771 GN=RON1 PE=3 SV=1	NDSEAHDSVASS(0.002)ES(0.996)S(0.002)DAER	23953000	27002000	20911000	16528000	13213000	15013000	2.21979	2.52339	1.95045	1.38418	1.09746	1.25374
A0A125YHF5	103	S	0.565462	0.00310848	Down	Aurora kinase OS=Toxoplasma gondii (strain ATCC 50611 / Me49) OX=508771 GN=RON1 PE=3 SV=1	NDSEAHDSVASS(0.003)ES(0.108)S(0.89)DAER	201050000	213170000	174430000	130920000	132870000	107770000	2.26288	2.41948	1.976	1.33164	1.34036	1.09306
A0A125YHG8	57	S	0.563578	0.034263	Down	Ubiquitin carboxyl-terminal hydrolase OS=Toxoplasma gondii (strain ATCC 50611 / Me49) OX=508771 GN=TGME49_314840 PE=4 SV=1	S(0.001)RS(0.981)PS(0.011)T(0.004)S(0.003)ELHDLVR	14143000	20662000	13365000	8493700	12521000	9317800	1.94707	2.86847	1.8519	1.05672	1.54495	1.15596
A0A125YHG8	61	S	0.599713	0.00292602	Down	Ubiquitin carboxyl-terminal hydrolase OS=Toxoplasma gondii (strain ATCC 50611 / Me49) OX=508771 GN=TGME49_314840 PE=4 SV=1	SPS(0.084)T(0.024)S(0.892)ELHDLVR	0	242510000	251590000	161860000	169870000	0		2.13358	2.20925	1.27616	1.32829
A0A125YHH2	28	S	1.53905	0.00248655	Up	Uncharacterized protein OS=Toxoplasma gondii (strain ATCC 50611 / Me49) OX=508771 GN=TGME49_271178 PE=4 SV=1	TMKS(1)DIER	9788400	10247000	11869000	17518000	18220000	19079000	1.21986	1.28775	1.48875	1.9729	2.03508	2.1426
A0A125YHH5	100	S	3.1167	1.95048e-05	Up	Splicing factor U2AF protein OS=Toxoplasma gondii (strain ATCC 50611 / Me49) OX=508771 GN=TGME49_308920 PE=4 SV=1	GAS(0.004)S(0.994)FS(0.001)S(0.001)TPSGWK	37775000	38096000	42153000	136800000	129660000	144110000	0.772337	0.785451	0.867439	2.52761	2.37598	2.65512
A0A125YHH8	212	S	2.43042	2.6838e-05	Up	Uncharacterized protein OS=Toxoplasma gondii (strain ATCC 50611 / Me49) OX=508771 GN=TGME49_293430 PE=4 SV=1	YGS(1)GAAELTSIEAVAR	33161000	29421000	32451000	82668000	85803000	89304000	1.01581	0.908826	1.00051	2.28847	2.35572	2.46516
A0A125YHI0	40	S	0.626359	4.91032e-05	Down	Transporter, major facilitator family protein OS=Toxoplasma gondii (strain ATCC 50611 / Me49) OX=508771 GN=TGME49_257530 PE=4 SV=1	SIELAHQPTGAGAS(0.932)LS(0.073)S(0.996)FEVGGAK	429150000	429630000	457120000	312570000	307180000	300250000	2.07435	2.09413	2.22388	1.36534	1.33076	1.30781
A0A125YHI0	291	S	0.403636	0.00236711	Down	Transporter, major facilitator family protein OS=Toxoplasma gondii (strain ATCC 50611 / Me49) OX=508771 GN=TGME49_257530 PE=4 SV=1	AWPAPDEAPS(0.048)AS(0.952)AEQDVEAGADALAQK	90697000	0	110260000	42131000	49214000	44301000	2.42671		2.96928	1.01871	1.18018	1.06814
A0A125YHI8	78	S	1.59263	0.00583307	Up	O-acyltransferase OS=Toxoplasma gondii (strain ATCC 50611 / Me49) OX=508771 GN=TGME49_232730 PE=3 SV=1	TPLRS(0.999)VDGS(0.001)R	16701000	15806000	14768000	24622000	27128000	32283000	1.3746	1.31188	1.22339	1.83138	2.00118	2.39439
A0A125YHJ1	872	S	1.63661	0.0147845	Up	Endonuclease/exonuclease/phosphatase family protein OS=Toxoplasma gondii (strain ATCC 50611 / Me49) OX=508771 GN=TGME49_232310 PE=4 SV=1	AS(0.003)S(0.013)S(0.002)S(0.108)S(0.859)PS(0.011)S(0.003)GPAPGTIAK	13088000	10918000	15328000	26580000	24428000	20833000	1.2723	1.07028	1.49972	2.33504	2.12834	1.82498
A0A125YHJ4	66	S	19.0295	0.000953776	Up	Uncharacterized protein OS=Toxoplasma gondii (strain ATCC 50611 / Me49) OX=508771 GN=TGME49_215980 PE=4 SV=1	S(0.152)PS(0.848)YWNDPWPETGEDWAEVVAQVK	0	12941000	8590400	281090000	225090000	181480000		0.165724	0.1098	3.22587	2.56195	2.07681
A0A125YHM2	17	S	0.495324	0.00182518	Down	RNA recognition motif-containing protein OS=Toxoplasma gondii (strain ATCC 50611 / Me49) OX=508771 GN=TGME49_262620 PE=4 SV=1	EGTAS(0.989)T(0.011)EPTCR	0	156180000	159050000	79376000	87525000	95188000		2.45691	2.49729	1.11902	1.22375	1.33813
A0A125YHM3	96	S	0.426475	4.85398e-05	Down	5'-nucleotidase, C-terminal domain-containing protein OS=Toxoplasma gondii (strain ATCC 50611 / Me49) OX=508771 GN=TGME49_216810 PE=3 SV=1	EVS(1)ADQPSDTQEPVK	243350000	255990000	275120000	128940000	119840000	119890000	2.3007	2.44056	2.61794	1.10164	1.01547	1.02141
A0A125YHM7	283	S	1.6899	0.00717779	Up	KDEL endoplasmic reticulum proteinretention receptor 2 (KDELR2), putative OS=Toxoplasma gondii (strain ATCC 50611 / Me49) OX=508771 GN=TGME49_294040 PE=3 SV=1	LSLAEASQQLGS(1)AR	11792000	9475800	12510000	18629000	22134000	22949000	1.30723	1.0593	1.39582	1.86628	2.19918	2.29254
A0A125YHM7	315	S	0.507241	0.00295449	Down	KDEL endoplasmic reticulum proteinretention receptor 2 (KDELR2), putative OS=Toxoplasma gondii (strain ATCC 50611 / Me49) OX=508771 GN=TGME49_294040 PE=3 SV=1	PTADISS(0.002)LS(0.001)T(0.003)S(0.001)T(0.023)NS(0.946)PVT(0.019)T(0.005)NPPK	37355000	36942000	43756000	18391000	24322000	24152000	2.1832	2.17722	2.5739	0.971342	1.27403	1.272
A0A125YHN5	73	S	2.44178	0.00142427	Up	Hemolysin-III related subfamily protein OS=Toxoplasma gondii (strain ATCC 50611 / Me49) OX=508771 GN=TGME49_241160 PE=4 SV=1	S(0.002)HS(0.999)S(0.999)DVKVEEGALVVR	6371300	8507100	7514600	18794000	23596000	18688000	0.82493	1.11073	0.979271	2.19902	2.73818	2.18042
A0A125YHN5	74	S	1.92349	0.000249017	Up	Hemolysin-III related subfamily protein OS=Toxoplasma gondii (strain ATCC 50611 / Me49) OX=508771 GN=TGME49_241160 PE=4 SV=1	S(0.002)HS(0.999)S(0.999)DVKVEEGALVVR	50741000	56578000	52321000	107490000	123900000	111470000	1.09131	1.22708	1.13259	2.08919	2.38833	2.1604
A0A125YM41	1254	S	0.59493	4.04257e-05	Down	Uncharacterized protein OS=Toxoplasma gondii (strain ATCC 50611 / Me49) OX=508771 GN=TGME49_230700 PE=4 SV=1	VGALS(1)PR	29039000	30035000	27689000	19215000	18883000	19516000	2.17374	2.26721	2.08613	1.29984	1.26687	1.31645
A0A125YHQ8	112	S	3.80052	0.000575694	Up	Uncharacterized protein OS=Toxoplasma gondii (strain ATCC 50611 / Me49) OX=508771 GN=TGME49_213050 PE=4 SV=1	SMQAQQS(1)VDLAR	9512600	0	8523700	41192000	34083000	39244000	0.646317		0.582885	2.52919	2.07548	2.40274
A0A125YHT9	480	S	0.566288	0.0105631	Down	Alveolin domain containing intermediate filament IMC10 OS=Toxoplasma gondii (strain ATCC 50611 / Me49) OX=508771 GN=ALV12 PE=4 SV=1	ALPDGLMATDVS(1)GLDR	147660000	121040000	153180000	92543000	85242000	0	2.21767	1.83316	2.3155	1.25603	1.14742
A0A125YHU0	43	S	0.430895	0.000264353	Down	Uncharacterized protein OS=Toxoplasma gondii (strain ATCC 50611 / Me49) OX=508771 GN=TGME49_316340 PE=4 SV=1	KDETQATVENGDSSVPVQAVKS(1)EVS(1)IADR	298540000	317980000	316600000	163420000	154160000	131240000	2.33474	2.50768	2.49204	1.15495	1.08054	0.924889
A0A125YHU0	104	S	4.30665	0.00198478	Up	Uncharacterized protein OS=Toxoplasma gondii (strain ATCC 50611 / Me49) OX=508771 GN=TGME49_316340 PE=4 SV=1	QATTTMFGLPS(1)RFFES(1)K	46968000	29892000	60511000	233090000	206930000	220030000	0.636559	0.408535	0.825428	2.85484	2.51359	2.68724
A0A125YHW6	446	S	0.558723	0.00033291	Down	Inosine-5'-monophosphate dehydrogenase OS=Toxoplasma gondii (strain ATCC 50611 / Me49) OX=508771 GN=IMPDH PE=3 SV=1	ASALSEAS(0.981)PS(0.018)AK	87278000	90677000	88116000	59330000	50559000	56013000	2.1836	2.28772	2.21886	1.34142	1.13371	1.26283
A0A125YHX4	46	S	1.9895	4.44421e-06	Up	Rhoptry protein ROP12 OS=Toxoplasma gondii (strain ATCC 50611 / Me49) OX=508771 GN=ROP12 PE=4 SV=1	AQLFSTDEGPVS(1)ES(0.008)AS(0.992)KLDAELEEK	1357200000	1427500000	1411900000	3153100000	3100300000	3066300000	1.0852	1.15101	1.13626	2.27838	2.2218	2.20938
A0A125YHX4	48	S	2.50229	0.0325324	Up	Rhoptry protein ROP12 OS=Toxoplasma gondii (strain ATCC 50611 / Me49) OX=508771 GN=ROP12 PE=4 SV=1	AQLFSTDEGPVS(0.001)ES(0.95)AS(0.049)KLDAELEEK	271400000	176430000	129540000	401660000	453520000	755840000	1.34032	0.878637	0.64389	1.79259	2.00739	3.3637
A0A125YHX8	140	S	3.34695	8.33291e-05	Up	Mitochondrial carrier superfamily protein OS=Toxoplasma gondii (strain ATCC 50611 / Me49) OX=508771 GN=TGME49_242460 PE=3 SV=1	VDS(1)GASALSPR	16037000	13195000	16567000	58522000	58522000	54022000	0.799205	0.663104	0.830973	2.63558	2.6139	2.42602
A0A125YHY4	1466	S	0.284717	0.021322	Down	HTH CENPB-type domain-containing protein OS=Toxoplasma gondii (strain ATCC 50611 / Me49) OX=508771 GN=TGME49_215950 PE=4 SV=1	TETPEGTGLAS(1)PVASDGR	72868000	70776000	73742000	12700000	42521000	13996000	2.74777	2.69133	2.79877	0.432782	1.43708	0.475593
A0A125YHY4	1570	S	0.534	5.90648e-05	Down	HTH CENPB-type domain-containing protein OS=Toxoplasma gondii (strain ATCC 50611 / Me49) OX=508771 GN=TGME49_215950 PE=4 SV=1	VSSAPATAGDRGS(1)EHGDR	153610000	143510000	149400000	93844000	86980000	85271000	2.32964	2.19477	2.28049	1.28617	1.18229	1.16536
A0A125YHY7	1892	S	1.90145	0.00468433	Up	Bacterial alpha-2-macroglobulin MG10 domain-containing protein OS=Toxoplasma gondii (strain ATCC 50611 / Me49) OX=508771 GN=TGME49_215910 PE=4 SV=1	GENLVDGVVFAQMS(1)R	0	36873000	39254000	81126000	72400000	89372000		1.0497	1.11535	2.06967	1.83186	2.27357
A0A125YHY7	1919	S	5.59188	6.94695e-05	Up	Bacterial alpha-2-macroglobulin MG10 domain-containing protein OS=Toxoplasma gondii (strain ATCC 50611 / Me49) OX=508771 GN=TGME49_215910 PE=4 SV=1	S(1)GDAEVSVDSGETHGVAAAAK	9944500	8335500	7650000	57919000	47143000	56677000	0.572684	0.484062	0.443406	3.01422	2.43324	2.94122
A0A125YHZ8	95	S	4.87205	0.00364532	Up	Heat shock protein 90, putative OS=Toxoplasma gondii (strain ATCC 50611 / Me49) OX=508771 GN=TGME49_244560 PE=3 SV=1	SQESHQYQTEVS(1)R	9624100	8414700	11323000	37475000	42127000	80046000	0.550301	0.485195	0.651643	1.93644	2.15892	4.12447
A0A125YI24	364	S	2.63727	0.0336852	Up	KRR1 small subunit processome component OS=Toxoplasma gondii (strain ATCC 50611 / Me49) OX=508771 GN=TGME49_262070 PE=3 SV=1	HAGTAESAGSAES(0.009)AS(0.989)RDS(0.002)ISAIAER	31196000	25107000	36741000	116650000	50521000	106390000	0.919655	0.746377	1.09015	3.10765	1.33485	2.82628
A0A125YI24	367	S	2.25229	0.0333349	Up	KRR1 small subunit processome component OS=Toxoplasma gondii (strain ATCC 50611 / Me49) OX=508771 GN=TGME49_262070 PE=3 SV=1	HAGTAESAGS(0.001)AES(0.093)AS(0.906)RDS(0.999)IS(0.001)AIAER	24493000	37476000	33864000	100390000	51241000	89222000	0.786215	1.21308	1.09407	2.91213	1.47418	2.58083
A0A125YI27	414	S	1.54128	0.0133914	Up	Capping alpha-like subunit OS=Toxoplasma gondii (strain ATCC 50611 / Me49) OX=508771 GN=TGME49_208390 PE=4 SV=1	S(1)FDWQQQSLQL	0	7639500	7900500	15064000	12679000	12448000		1.24494	1.28502	2.19993	1.8364	1.81273
A0A125YI27	409	S	1.9287	0.00195622	Up	Capping alpha-like subunit OS=Toxoplasma gondii (strain ATCC 50611 / Me49) OX=508771 GN=TGME49_208390 PE=4 SV=1	VLS(1)LTGR	23319000	26150000	24622000	53994000	45444000	60044000	1.07898	1.22014	1.14666	2.25771	1.88457	2.50357
A0A125YI37	243	S	0.345087	0.000115888	Down	Pre-mRNA-splicing factor 18 OS=Toxoplasma gondii (strain ATCC 50611 / Me49) OX=508771 GN=TGME49_321290 PE=3 SV=1	ATNTAGSGS(1)DEEDGTDGSGVGR	32180000	31753000	34206000	10963000	13825000	13025000	2.55814	2.54543	2.73684	0.787571	0.985006	0.93305
A0A125YI39	451	S	1.81833	0.00612061	Up	ATP-binding cassette G family transporter ABCG84 OS=Toxoplasma gondii (strain ATCC 50611 / Me49) OX=508771 GN=ABCG84 PE=4 SV=1	LS(0.001)S(0.998)FKGET(0.001)K	28176000	30200000	39911000	71212000	66149000	62155000	1.02253	1.1052	1.45779	2.33545	2.15156	2.03264
A0A125YI48	259	S	0.535891	0.0041429	Down	FUSE-binding protein 2 / KH-type splicing regulatory protein OS=Toxoplasma gondii (strain ATCC 50611 / Me49) OX=508771 GN=FUBP2 PE=4 SV=1	ALHASGS(1)PGGER	381920000	411850000	370180000	233870000	272230000	190380000	2.21862	2.41261	2.16437	1.22774	1.41737	0.996599
A0A125YI48	828	S	0.637737	0.00402129	Down	FUSE-binding protein 2 / KH-type splicing regulatory protein OS=Toxoplasma gondii (strain ATCC 50611 / Me49) OX=508771 GN=FUBP2 PE=4 SV=1	EAAAGAIVHAS(1)DNGDEETR	0	405900000	388810000	284240000	304270000	262260000		2.2403	2.14189	1.40591	1.4926	1.29351
A0A125YI48	469	S	0.35816	0.036003	Down	FUSE-binding protein 2 / KH-type splicing regulatory protein OS=Toxoplasma gondii (strain ATCC 50611 / Me49) OX=508771 GN=FUBP2 PE=4 SV=1	EVVAS(1)PVASASGAGS(1)PGGATSLVFPVPIAR	445040000	384400000	991740000	264760000	250400000	213120000	1.88658	1.64322	4.23138	1.01426	0.951361	0.81412
A0A125YI48	8	S	0.530087	0.000870618	Down	FUSE-binding protein 2 / KH-type splicing regulatory protein OS=Toxoplasma gondii (strain ATCC 50611 / Me49) OX=508771 GN=FUBP2 PE=4 SV=1	GS(0.996)AAT(0.004)PEEGETPPAGQVAQK	70628000	77025000	80324000	48080000	40068000	46726000	2.10365	2.31348	2.40796	1.29414	1.06962	1.25413
A0A125YI48	66	S	1.66452	0.0467689	Up	FUSE-binding protein 2 / KH-type splicing regulatory protein OS=Toxoplasma gondii (strain ATCC 50611 / Me49) OX=508771 GN=FUBP2 PE=4 SV=1	PQVDTSNLS(0.994)AS(0.006)QK	12240000	16728000	11366000	26250000	0	23608000	1.22224	1.68444	1.14233	2.36879		2.12433
A0A125YI48	409	S	0.305131	0.0001176	Down	FUSE-binding protein 2 / KH-type splicing regulatory protein OS=Toxoplasma gondii (strain ATCC 50611 / Me49) OX=508771 GN=FUBP2 PE=4 SV=1	SIGS(1)VIGAGGANLR	95995000	98705000	103020000	36175000	36436000	28801000	2.5993	2.69516	2.80762	0.885193	0.884247	0.702755
A0A125YI48	649	S	0.492751	0.00359072	Down	FUSE-binding protein 2 / KH-type splicing regulatory protein OS=Toxoplasma gondii (strain ATCC 50611 / Me49) OX=508771 GN=FUBP2 PE=4 SV=1	SPAQS(0.038)S(0.962)GDLVLSFLGTK	9034600	10746000	10105000	5100000	0	5836900	1.99321	2.39071	2.24382	1.0168		1.16042
A0A125YI50	2683	S	0.508504	0.000419515	Down	Nucleoporin autopeptidase OS=Toxoplasma gondii (strain ATCC 50611 / Me49) OX=508771 GN=TGME49_259640 PE=3 SV=1	ALS(1)DELR	53470000	64177000	60057000	33216000	32297000	35369000	2.07432	2.51062	2.34497	1.16449	1.12295	1.23645
A0A125YI50	2004	S	1.92866	0.00800423	Up	Nucleoporin autopeptidase OS=Toxoplasma gondii (strain ATCC 50611 / Me49) OX=508771 GN=TGME49_259640 PE=3 SV=1	GES(1)LCGATELCR	52147000	62753000	46211000	127470000	94469000	124800000	1.10973	1.34667	0.989789	2.45142	1.80183	2.39327
A0A125YI50	1041	S	0.328665	0.0208183	Down	Nucleoporin autopeptidase OS=Toxoplasma gondii (strain ATCC 50611 / Me49) OX=508771 GN=TGME49_259640 PE=3 SV=1	GWTANVEVS(0.891)PS(0.109)AK	23273000	19138000	24294000	9044400	4043900	11353000	2.75955	2.28833	2.8993	0.969141	0.429755	1.21307
A0A125YI50	887	S	0.631202	0.00820447	Down	Nucleoporin autopeptidase OS=Toxoplasma gondii (strain ATCC 50611 / Me49) OX=508771 GN=TGME49_259640 PE=3 SV=1	TAS(1)PLEDESK	63258000	59293000	51972000	40547000	0	41225000	2.22289	2.10109	1.83815	1.28761		1.30543
A0A125YI56	44	S	2.28317	0.00477259	Up	Uncharacterized protein OS=Toxoplasma gondii (strain ATCC 50611 / Me49) OX=508771 GN=TGME49_313440 PE=4 SV=1	VPNDSHFAPGVPQEIHES(1)ERDKDAWTPPENDSPR	16867000	16251000	12891000	30752000	46378000	40163000	1.11627	1.08455	0.858673	1.8392	2.75093	2.39523
A0A125YI58	729	S	0.400081	0.00079023	Down	DUF862 domain-containing protein OS=Toxoplasma gondii (strain ATCC 50611 / Me49) OX=508771 GN=TGME49_243210 PE=3 SV=1	AAS(1)GEILFVTPPEQAQR	83275000	71363000	82332000	34138000	0	36240000	2.44021	2.10874	2.42823	0.904009		0.95695
A0A125YI75	43	S	12.8559	6.68527e-07	Up	Histone H1 OS=Toxoplasma gondii (strain ATCC 50611 / Me49) OX=508771 GN=TGME49_315570 PE=4 SV=1	RAAS(1)AKPAAAAAPAK	65541000	65355000	70075000	962620000	1030100000	891570000	0.229586	0.23086	0.247061	3.04726	3.23405	2.81434
A0A125YI83	631	S	5.54285	3.91243e-05	Up	Succinate dehydrogenase [ubiquinone] flavoprotein subunit, mitochondrial OS=Toxoplasma gondii (strain ATCC 50611 / Me49) OX=508771 GN=TGME49_215590 PE=3 SV=1	HT(0.001)LS(0.999)WQTHR	5281100	3959100	4987900	30075000	29029000	28888000	0.558358	0.422106	0.530779	2.87353	2.75078	2.75229
A0A125YI90	77	S	1.50779	4.82114e-05	Up	Dense granule protein GRA7 OS=Toxoplasma gondii (strain ATCC 50611 / Me49) OX=508771 GN=GRA7 PE=4 SV=1	GTDDHLTTSMDKAS(1)VES(1)QLPR	488900000	497430000	505330000	862980000	816320000	831010000	1.32029	1.35463	1.37352	2.10607	1.97581	2.0223
A0A125YI90	80	S	3.64713	3.10349e-06	Up	Dense granule protein GRA7 OS=Toxoplasma gondii (strain ATCC 50611 / Me49) OX=508771 GN=GRA7 PE=4 SV=1	GTDDHLTTSMDKAS(1)VES(1)QLPR	308910000	330590000	343770000	1305100000	1345300000	1353000000	0.669493	0.722505	0.749877	2.55611	2.61317	2.64241
A0A125YI90	72	S	0.125067	0.0289919	Down	Dense granule protein GRA7 OS=Toxoplasma gondii (strain ATCC 50611 / Me49) OX=508771 GN=GRA7 PE=4 SV=1	GTDDHLT(1)T(1)S(1)MDKASVESQLPR	960570000	196110000	1089600000	94141000	103630000	115490000	4.05594	0.835025	4.6306	0.359222	0.392178	0.439435
A0A125YI90	41	S	1.88364	6.30689e-05	Up	Dense granule protein GRA7 OS=Toxoplasma gondii (strain ATCC 50611 / Me49) OX=508771 GN=GRA7 PE=4 SV=1	IRNS(1)DFFDGQAPVDS(0.995)LRPT(0.005)NAGVDSK	1452900000	1515300000	1497800000	3267600000	2948900000	3172400000	1.13333	1.19195	1.17593	2.30341	2.06166	2.22996
A0A125YI90	52	S	4.50849	2.55019e-07	Up	Dense granule protein GRA7 OS=Toxoplasma gondii (strain ATCC 50611 / Me49) OX=508771 GN=GRA7 PE=4 SV=1	NSDFFDGQAPVDS(1)LRPTNAGVDSK	220580000	208910000	207390000	1091000000	1051300000	1062200000	0.620588	0.592698	0.587264	2.77385	2.65093	2.69297
A0A125YI90	62	S	3.05254	5.51037e-05	Up	Dense granule protein GRA7 OS=Toxoplasma gondii (strain ATCC 50611 / Me49) OX=508771 GN=GRA7 PE=4 SV=1	NSDFFDGQAPVDSLRPTNAGVDS(1)K	334170000	314020000	276720000	986100000	1071900000	1093100000	0.886047	0.839622	0.738479	2.36283	2.54729	2.61178
A0A125YI90	153	S	3.99683	0.000149414	Up	Dense granule protein GRA7 OS=Toxoplasma gondii (strain ATCC 50611 / Me49) OX=508771 GN=GRA7 PE=4 SV=1	LALPAVGMGAS(1)YFAADR	32730000	25275000	33614000	137370000	145920000	125380000	0.707049	0.550595	0.730856	2.68174	2.82523	2.44073
A0A125YIC2	29	S	1.5914	0.0360742	Up	Sarco/endoplasmic reticulum Ca2+-ATPase OS=Toxoplasma gondii (strain ATCC 50611 / Me49) OX=508771 GN=TGME49_230420 PE=4 SV=1	ASPNSESGT(0.006)VS(0.104)S(0.896)S(0.993)PDLLSSLQDVNIHTK	57971000	65922000	52606000	90896000	89670000	132940000	1.2786	1.46619	1.1678	1.81172	1.77258	2.64221
A0A125YIC2	66	S	0.547656	0.00133303	Down	Sarco/endoplasmic reticulum Ca2+-ATPase OS=Toxoplasma gondii (strain ATCC 50611 / Me49) OX=508771 GN=TGME49_230420 PE=4 SV=1	GLS(1)EADACER	24407000	24620000	20964000	15762000	13852000	13161000	2.33916	2.37942	2.02222	1.36515	1.18985	1.13664
A0A125YIC6	133	S	2.92493	0.00155155	Up	Heat shock protein 40, putative OS=Toxoplasma gondii (strain ATCC 50611 / Me49) OX=508771 GN=TGME49_265310 PE=4 SV=1	MFFGGDDDFGPFGSVGMGS(0.97)HS(0.03)NFPFR	98760000	119020000	75332000	347170000	295780000	313890000	0.85391	1.03774	0.65557	2.71266	2.29211	2.44566
A0A125YIC6	81	S	0.523545	0.00229048	Down	Heat shock protein 40, putative OS=Toxoplasma gondii (strain ATCC 50611 / Me49) OX=508771 GN=TGME49_265310 PE=4 SV=1	S(0.041)GGS(0.956)PT(0.003)GTAGPGGSR	16845000	20853000	18073000	9725200	12334000	10552000	2.05983	2.57137	2.22432	1.07468	1.35176	1.16274
A0A125YID4	220	S	2.49035	0.000122252	Up	ELM2 domain-containing protein OS=Toxoplasma gondii (strain ATCC 50611 / Me49) OX=508771 GN=TGME49_275680 PE=4 SV=1	RPS(0.97)PGS(0.03)LGK	28456000	25056000	26430000	68819000	82043000	71368000	1.01776	0.903689	0.951427	2.22434	2.62995	2.30018
A0A125YIE5	990	S	0.443346	7.02089e-05	Down	Uncharacterized protein OS=Toxoplasma gondii (strain ATCC 50611 / Me49) OX=508771 GN=TGME49_250820 PE=4 SV=1	RDS(1)GALLPSSLVR	71880000	72700000	78559000	35899000	39743000	34804000	2.32877	2.37514	2.56166	1.05105	1.15402	1.0161
A0A125YIE5	1019	S	0.48306	0.000126674	Down	Uncharacterized protein OS=Toxoplasma gondii (strain ATCC 50611 / Me49) OX=508771 GN=TGME49_250820 PE=4 SV=1	GGDNYSS(1)AAPS(0.99)EIS(0.01)DGLTGR	60825000	61769000	56596000	29538000	34283000	32812000	2.38329	2.44063	2.23197	1.04592	1.20395	1.15855
A0A125YIE5	1023	S	0.53283	0.000179789	Down	Uncharacterized protein OS=Toxoplasma gondii (strain ATCC 50611 / Me49) OX=508771 GN=TGME49_250820 PE=4 SV=1	GGDNYSSAAPS(1)EIS(0.995)DGLT(0.005)GR	74344000	75712000	71350000	47563000	42730000	41368000	2.27569	2.33706	2.19821	1.3157	1.17229	1.14109
A0A125YIE5	1026	S	0.560106	8.08527e-05	Down	Uncharacterized protein OS=Toxoplasma gondii (strain ATCC 50611 / Me49) OX=508771 GN=TGME49_250820 PE=4 SV=1	GGDNYSSAAPSEIS(0.999)DGLT(0.001)GR	182400000	176200000	184460000	115370000	118340000	105810000	2.23355	2.17577	2.27343	1.27669	1.29878	1.16758
A0A125YIE5	976	S	0.240586	0.01157	Down	Uncharacterized protein OS=Toxoplasma gondii (strain ATCC 50611 / Me49) OX=508771 GN=TGME49_250820 PE=4 SV=1	GPSEAS(0.831)AVS(0.169)R	36682000	83840000	32280000	13982000	13346000	13744000	2.04483	4.71296	1.81112	0.704362	0.666793	0.690409
A0A125YIE5	981	S	0.229626	0.0195595	Down	Uncharacterized protein OS=Toxoplasma gondii (strain ATCC 50611 / Me49) OX=508771 GN=TGME49_250820 PE=4 SV=1	GPS(0.002)EAS(0.345)AVS(0.655)RS(0.999)RS(1)QLS(1)R	47955000	58577000	64071000	28192000	7694500	7779300	2.4188	2.97941	3.25263	1.28503	0.347841	0.353585
A0A125YIE5	158	S	3.50615	0.000157114	Up	Uncharacterized protein OS=Toxoplasma gondii (strain ATCC 50611 / Me49) OX=508771 GN=TGME49_250820 PE=4 SV=1	GQTAGVQVNHHGS(0.84)S(0.16)LQK	18959000	24189000	19632000	88679000	76199000	80835000	0.664194	0.854544	0.692232	2.80751	2.39256	2.55192
A0A125YIE5	455	S	0.556893	0.000703328	Down	Uncharacterized protein OS=Toxoplasma gondii (strain ATCC 50611 / Me49) OX=508771 GN=TGME49_250820 PE=4 SV=1	LELLLADAKS(1)ECADDTK	178780000	212140000	203850000	118410000	120860000	130530000	2.00313	2.3969	2.29884	1.19895	1.21369	1.31792
A0A125YIE5	1107	S	0.649213	0.0223296	Down	Uncharacterized protein OS=Toxoplasma gondii (strain ATCC 50611 / Me49) OX=508771 GN=TGME49_250820 PE=4 SV=1	LNPVIQT(0.015)S(0.045)LS(0.941)K	0	458180000	427790000	0	308000000	336730000		2.17479	2.02667		1.29936	1.42828
A0A125YIE5	663	S	0.448367	0.00194082	Down	Uncharacterized protein OS=Toxoplasma gondii (strain ATCC 50611 / Me49) OX=508771 GN=TGME49_250820 PE=4 SV=1	LSPPSGAVVASLTGNATTSAPS(0.005)GVQS(0.995)PK	156730000	129410000	132660000	67574000	0	71799000	2.52887	2.10562	2.15438	0.985316		1.04395
A0A125YIE5	609	S	0.441839	0.000124841	Down	Uncharacterized protein OS=Toxoplasma gondii (strain ATCC 50611 / Me49) OX=508771 GN=TGME49_250820 PE=4 SV=1	LTGTSSSES(1)PATSK	27983000	31726000	27375000	14513000	14933000	13510000	2.32564	2.65889	2.28986	1.09	1.11232	1.01179
A0A125YIE5	56	S	0.643756	0.000209062	Down	Uncharacterized protein OS=Toxoplasma gondii (strain ATCC 50611 / Me49) OX=508771 GN=TGME49_250820 PE=4 SV=1	NS(1)PSVSAPSTPAR	866160000	788200000	845360000	607750000	575360000	612690000	2.17925	1.99978	2.14071	1.38183	1.29743	1.38911
A0A125YIE5	325	S	1.53953	0.00474249	Up	Uncharacterized protein OS=Toxoplasma gondii (strain ATCC 50611 / Me49) OX=508771 GN=TGME49_250820 PE=4 SV=1	QGAKPEHISSS(0.004)CS(0.996)GVGAGETK	24890000	21322000	26801000	42987000	43791000	38678000	1.35537	1.17084	1.4689	2.11539	2.13723	1.89795
A0A125YIE5	1045	S	0.201003	1.901e-06	Down	Uncharacterized protein OS=Toxoplasma gondii (strain ATCC 50611 / Me49) OX=508771 GN=TGME49_250820 PE=4 SV=1	REES(1)QSGEGTSSR	68278000	68782000	66199000	15180000	14296000	16121000	2.96522	3.01223	2.89358	0.595758	0.55645	0.630894
A0A125YIE5	1056	S	0.624377	0.00676268	Down	Uncharacterized protein OS=Toxoplasma gondii (strain ATCC 50611 / Me49) OX=508771 GN=TGME49_250820 PE=4 SV=1	S(1)LLHT(0.001)QVS(0.999)ADAAK	241810000	228010000	251290000	168540000	142040000	191810000	2.13597	2.03101	2.23411	1.34538	1.12452	1.52679
A0A125YIE5	46	S	1.65248	0.00565654	Up	Uncharacterized protein OS=Toxoplasma gondii (strain ATCC 50611 / Me49) OX=508771 GN=TGME49_250820 PE=4 SV=1	SAS(1)ALMTPQSR	23171000	22134000	25031000	38544000	50978000	40264000	1.25134	1.20539	1.36055	1.88108	2.46744	1.95945
A0A125YIE5	964	S	0.650655	0.000312808	Down	Uncharacterized protein OS=Toxoplasma gondii (strain ATCC 50611 / Me49) OX=508771 GN=TGME49_250820 PE=4 SV=1	S(1)ENGS(1)VKGPSEASAVSR	113360000	103270000	111910000	83065000	77013000	78473000	2.16039	1.98465	2.14659	1.43058	1.31544	1.34766
A0A125YIE5	968	S	0.650655	0.000312808	Down	Uncharacterized protein OS=Toxoplasma gondii (strain ATCC 50611 / Me49) OX=508771 GN=TGME49_250820 PE=4 SV=1	S(1)ENGS(1)VKGPSEASAVSR	113360000	103270000	111910000	83065000	77013000	78473000	2.16039	1.98465	2.14659	1.43058	1.31544	1.34766
A0A125YIE5	283	S	0.485634	0.0309818	Down	Uncharacterized protein OS=Toxoplasma gondii (strain ATCC 50611 / Me49) OX=508771 GN=TGME49_250820 PE=4 SV=1	S(1)GPS(1)S(1)VDWGEVEQR	385320000	373780000	380390000	151820000	314390000	152170000	2.36897	2.31735	2.35383	0.843506	1.73237	0.843053
A0A125YIE5	230	S	0.612669	0.00262947	Down	Uncharacterized protein OS=Toxoplasma gondii (strain ATCC 50611 / Me49) OX=508771 GN=TGME49_250820 PE=4 SV=1	VAAKPHLS(1)HR	44292000	45523000	47501000	33892000	27204000	32784000	2.07047	2.14591	2.23488	1.43174	1.13976	1.381
A0A125YIE6	163	S	3.07607	3.33078e-05	Up	Small nuclease OS=Toxoplasma gondii (strain ATCC 50611 / Me49) OX=508771 GN=TGME49_310060 PE=3 SV=1	FKS(1)VS(1)S(1)EDANR	1224200000	1090300000	1053400000	3763800000	3690200000	4106400000	0.886271	0.795971	0.767566	2.46242	2.39441	2.67894
A0A125YIE6	165	S	3.14794	0.0126295	Up	Small nuclease OS=Toxoplasma gondii (strain ATCC 50611 / Me49) OX=508771 GN=TGME49_310060 PE=3 SV=1	FKS(1)VS(1)S(1)EDANR	10473000	27426000	15901000	60419000	69054000	59835000	0.465582	1.22949	0.711472	2.42728	2.75137	2.397
A0A125YIE6	166	S	5.35777	0.0217011	Up	Small nuclease OS=Toxoplasma gondii (strain ATCC 50611 / Me49) OX=508771 GN=TGME49_310060 PE=3 SV=1	FKS(1)VS(1)S(1)EDANR	103300000	97634000	21236000	451000000	447160000	429610000	0.720294	0.686512	0.149036	2.84189	2.79452	2.69943
A0A125YIF3	549	S	1.71653	0.000261175	Up	START domain-containing protein OS=Toxoplasma gondii (strain ATCC 50611 / Me49) OX=508771 GN=TGME49_231000 PE=4 SV=1	GVS(1)AVGPPFS(1)R	94999000	89949000	104610000	182490000	188080000	184230000	1.21595	1.161	1.34766	2.11086	2.15762	2.12494
A0A125YIF3	556	S	3.0724	1.2708e-05	Up	START domain-containing protein OS=Toxoplasma gondii (strain ATCC 50611 / Me49) OX=508771 GN=TGME49_231000 PE=4 SV=1	GVS(1)AVGPPFS(1)R	15703000	15839000	16819000	55715000	51798000	58321000	0.792315	0.805898	0.854129	2.54044	2.34241	2.65172
A0A125YIF3	610	S	0.361268	0.00126166	Down	START domain-containing protein OS=Toxoplasma gondii (strain ATCC 50611 / Me49) OX=508771 GN=TGME49_231000 PE=4 SV=1	SYVSHKES(1)K	8051900	7927300	9217300	3869800	2664000	3621700	2.46155	2.44384	2.83611	1.06911	0.729927	0.997726
A0A125YIG4	1077	S	0.519995	0.000435856	Down	Splicing factor 3b, subunit 3, putative OS=Toxoplasma gondii (strain ATCC 50611 / Me49) OX=508771 GN=TGME49_230960 PE=4 SV=1	VPS(1)EAKEDELGDTTGLR	95211000	85577000	76754000	49512000	50795000	49143000	2.52828	2.29157	2.05139	1.18815	1.20891	1.17595
A0A125YIH2	147	S	3.80646	4.47448e-06	Up	Eukaryotic porin, putative OS=Toxoplasma gondii (strain ATCC 50611 / Me49) OX=508771 GN=TGME49_218280 PE=3 SV=1	LIPSES(0.996)KELDKT(0.004)R	659120000	653780000	613580000	2556500000	2759300000	2869500000	0.704468	0.704637	0.660049	2.46925	2.6432	2.7637
A0A125YII1	228	S	0.59867	0.00264651	Down	60S ribosomal protein L13 OS=Toxoplasma gondii (strain ATCC 50611 / Me49) OX=508771 GN=RPL13 PE=3 SV=1	SVGLS(1)PR	24452000	22087000	27049000	14907000	16456000	17812000	2.15264	1.96079	2.39672	1.18596	1.29842	1.41305
A0A125YII6	495	S	0.336308	2.92079e-05	Down	Macro domain-containing protein OS=Toxoplasma gondii (strain ATCC 50611 / Me49) OX=508771 GN=TGME49_240250 PE=4 SV=1	AS(1)GGGDHALPR	27243000	27469000	24495000	10294000	10237000	9201100	2.70269	2.74803	2.44583	0.922883	0.910224	0.822562
A0A125YII6	709	S	0.559693	2.61098e-05	Down	Macro domain-containing protein OS=Toxoplasma gondii (strain ATCC 50611 / Me49) OX=508771 GN=TGME49_240250 PE=4 SV=1	NEQAAFVTDKPS(0.003)DS(0.997)PR	315670000	335760000	312820000	195570000	202760000	204120000	2.17757	2.33563	2.17191	1.21916	1.25359	1.26886
A0A125YII8	290	S	0.432713	0.018468	Down	Cyclophilin, putative OS=Toxoplasma gondii (strain ATCC 50611 / Me49) OX=508771 GN=TGME49_229940 PE=3 SV=1	ALS(1)DEGDEGEER	84440000	49280000	42676000	28802000	29346000	26964000	3.4897	2.05375	1.77514	1.07568	1.08698	1.00418
A0A125YIK6	248	S	0.513311	0.00595367	Down	Uncharacterized protein OS=Toxoplasma gondii (strain ATCC 50611 / Me49) OX=508771 GN=TGME49_295420 PE=4 SV=1	APPDLLPAKS(1)DDDLSLQMGDFDR	417490000	280450000	365380000	187200000	220170000	201680000	2.69798	1.82762	2.37654	1.09325	1.27522	1.17447
A0A125YIK6	397	S	0.515838	0.00169092	Down	Uncharacterized protein OS=Toxoplasma gondii (strain ATCC 50611 / Me49) OX=508771 GN=TGME49_295420 PE=4 SV=1	EVTRS(1)DDEKR	39704000	50597000	48746000	26581000	24959000	28539000	1.95824	2.51647	2.41979	1.18474	1.1033	1.2684
A0A125YIK6	730	S	0.451228	8.60236e-05	Down	Uncharacterized protein OS=Toxoplasma gondii (strain ATCC 50611 / Me49) OX=508771 GN=TGME49_295420 PE=4 SV=1	GIDLLDS(1)PR	224510000	231900000	242740000	111380000	128230000	112620000	2.30781	2.40382	2.51139	1.03465	1.18138	1.0432
A0A125YIK6	16	S	0.578344	0.0262843	Down	Uncharacterized protein OS=Toxoplasma gondii (strain ATCC 50611 / Me49) OX=508771 GN=TGME49_295420 PE=4 SV=1	PRES(1)LILPR	10702000	10890000	15106000	8709800	6271900	8701800	1.91552	1.96556	2.72131	1.4088	1.00613	1.40352
A0A125YIK6	583	S	0.600768	1.59966e-05	Down	Uncharacterized protein OS=Toxoplasma gondii (strain ATCC 50611 / Me49) OX=508771 GN=TGME49_295420 PE=4 SV=1	TTLEDEAS(1)EEDEGMSTSQR	170540000	160460000	166410000	109040000	110340000	114140000	2.21813	2.10457	2.17845	1.28164	1.28626	1.33778
A0A125YIM1	143	S	0.337331	5.62903e-05	Down	Eukaryotic translation initiation factor 3 subunit I OS=Toxoplasma gondii (strain ATCC 50611 / Me49) OX=508771 GN=TGME49_289830 PE=3 SV=1	RLWS(1)QDDYASR	32354000	27724000	33884000	11740000	11646000	11987000	2.70356	2.33615	2.84978	0.88654	0.872208	0.902624
A0A125YIN1	1806	S	4.47443	3.30264e-05	Up	Uncharacterized protein OS=Toxoplasma gondii (strain ATCC 50611 / Me49) OX=508771 GN=TGME49_216070 PE=3 SV=1	VFS(1)GGLSAR	9794500	9385300	9257700	51472000	49621000	40921000	0.621021	0.60008	0.590793	2.94928	2.81984	2.33807
A0A125YIN2	297	S	0.59946	0.0218496	Down	Alveolin domain containing intermediate filament IMC3 OS=Toxoplasma gondii (strain ATCC 50611 / Me49) OX=508771 GN=ALV3 PE=4 SV=1	VS(0.988)AT(0.012)MPTPFQLGPAPAGHANEVNLPFEAR	182650000	134340000	132580000	115550000	101680000	83382000	2.63134	1.95164	1.9224	1.50435	1.31289	1.08248
A0A125YIN6	694	S	0.655884	0.000658761	Down	Uncharacterized protein OS=Toxoplasma gondii (strain ATCC 50611 / Me49) OX=508771 GN=TGME49_248420 PE=4 SV=1	AGS(0.981)ET(0.019)ELGVPTTVTPSSDLGGR	461900000	503320000	466070000	360920000	360520000	326520000	2.0135	2.21251	2.04486	1.42179	1.40854	1.28263
A0A125YIN6	433	S	0.647985	0.000160399	Down	Uncharacterized protein OS=Toxoplasma gondii (strain ATCC 50611 / Me49) OX=508771 GN=TGME49_248420 PE=4 SV=1	IS(0.001)GS(0.999)REEDGDSSRPQIESVNR	891800000	904250000	889050000	682500000	643370000	616080000	2.08299	2.12984	2.09004	1.4406	1.34684	1.29672
A0A125YIN6	459	S	0.500338	0.00048175	Down	Uncharacterized protein OS=Toxoplasma gondii (strain ATCC 50611 / Me49) OX=508771 GN=TGME49_248420 PE=4 SV=1	TSSVTVHS(0.997)S(0.003)GPSAPAADPAPSLR	312970000	318700000	295880000	154100000	171740000	192210000	2.3398	2.40268	2.22638	1.04112	1.15075	1.29491
A0A125YIN6	54	S	1.5013	0.000628029	Up	Uncharacterized protein OS=Toxoplasma gondii (strain ATCC 50611 / Me49) OX=508771 GN=TGME49_248420 PE=4 SV=1	RVS(0.966)S(0.034)ALEYFPTAPVR	58421000	66002000	62148000	107050000	101270000	104350000	1.26469	1.44082	1.3541	2.09422	1.96485	2.03561
A0A125YIN6	685	S	0.544591	0.00802314	Down	Uncharacterized protein OS=Toxoplasma gondii (strain ATCC 50611 / Me49) OX=508771 GN=TGME49_248420 PE=4 SV=1	S(1)GELVIK	42669000	34910000	42804000	26018000	27643000	19512000	2.38249	1.96564	2.40553	1.31284	1.38337	0.981766
A0A125YIN7	244	S	2.85603	0.00151121	Up	PH domain-containing protein OS=Toxoplasma gondii (strain ATCC 50611 / Me49) OX=508771 GN=TGME49_294630 PE=4 SV=1	FS(0.003)S(0.993)AS(0.004)LHLEDR	22767000	29010000	27429000	78387000	103530000	70791000	0.741318	0.952541	0.898912	2.30656	3.02134	2.07714
A0A125YIN7	181	S	0.480896	0.000376097	Down	PH domain-containing protein OS=Toxoplasma gondii (strain ATCC 50611 / Me49) OX=508771 GN=TGME49_294630 PE=4 SV=1	GIS(1)PPSFAAPSESK	80059000	85251000	93195000	41815000	48734000	48254000	2.17775	2.33848	2.55151	1.0279	1.18813	1.18282
A0A125YIN7	184	S	1.64147	0.000937312	Up	PH domain-containing protein OS=Toxoplasma gondii (strain ATCC 50611 / Me49) OX=508771 GN=TGME49_294630 PE=4 SV=1	GISPPS(1)FAAPSESK	20477000	23920000	21275000	40831000	38024000	41478000	1.18978	1.40152	1.24416	2.14393	1.98012	2.17173
A0A125YIN7	175	S	2.16295	0.0180365	Up	PH domain-containing protein OS=Toxoplasma gondii (strain ATCC 50611 / Me49) OX=508771 GN=TGME49_294630 PE=4 SV=1	KGETSLLADS(0.016)LLS(0.77)LS(0.215)R	8244600	9730900	6556400	0	21773000	17799000	1.15832	1.37863	0.927113		2.74165	2.25342
A0A125YIN7	724	S	1.963	0.0196612	Up	PH domain-containing protein OS=Toxoplasma gondii (strain ATCC 50611 / Me49) OX=508771 GN=TGME49_294630 PE=4 SV=1	NYELT(0.022)FS(0.978)K	0	8095700	7236000	13810000	20218000	16515000		1.11613	0.995707	1.70624	2.47741	2.03466
A0A125YIN7	24	S	2.02924	0.0011963	Up	PH domain-containing protein OS=Toxoplasma gondii (strain ATCC 50611 / Me49) OX=508771 GN=TGME49_294630 PE=4 SV=1	RPT(0.005)DS(0.121)LS(0.874)QGLR	44201000	37022000	49971000	100860000	98788000	97463000	1.11533	0.942038	1.26911	2.29992	2.23414	2.21615
A0A125YIN7	12	S	0.510947	0.0248029	Down	PH domain-containing protein OS=Toxoplasma gondii (strain ATCC 50611 / Me49) OX=508771 GN=TGME49_294630 PE=4 SV=1	SLS(1)GDNER	37097000	33616000	25730000	23734000	17725000	13508000	2.64794	2.41965	1.84849	1.53096	1.13394	0.868859
A0A125YIP1	136	S	1.69565	3.78499e-05	Up	Uncharacterized protein OS=Toxoplasma gondii (strain ATCC 50611 / Me49) OX=508771 GN=TGME49_218730 PE=4 SV=1	RLS(1)GQFPESCLNSYPAQNFVR	145620000	140880000	139690000	260340000	264380000	281860000	1.27663	1.24546	1.23258	2.06255	2.07733	2.22671
A0A125YIP1	176	S	1.54511	0.0055411	Up	Uncharacterized protein OS=Toxoplasma gondii (strain ATCC 50611 / Me49) OX=508771 GN=TGME49_218730 PE=4 SV=1	SHS(1)LTTSSTVAVT(0.001)MS(0.999)PR	57197000	44979000	54674000	93098000	84009000	93279000	1.44687	1.14737	1.39202	2.12823	1.90466	2.12632
A0A125YIQ0	557	S	3.02729	0.00155327	Up	Emp24/gp25L/p24 family protein OS=Toxoplasma gondii (strain ATCC 50611 / Me49) OX=508771 GN=TGME49_310750 PE=3 SV=1	QRS(1)HAEAATALHSK	7909900	7590800	7804300	33863000	23355000	21488000	0.838009	0.810965	0.832185	3.24209	2.21765	2.05145
A0A125YIQ3	256	S	0.461947	0.0221296	Down	Uncharacterized protein OS=Toxoplasma gondii (strain ATCC 50611 / Me49) OX=508771 GN=TGME49_306920 PE=4 SV=1	FIDTFSTSEFASERDS(0.997)DLDS(0.003)MVSTELK	52730000	41119000	36157000	25416000	19244000	0	2.7189	2.13803	1.87644	1.18431	0.889334
A0A125YIQ3	263	S	0.527473	0.00519706	Down	Uncharacterized protein OS=Toxoplasma gondii (strain ATCC 50611 / Me49) OX=508771 GN=TGME49_306920 PE=4 SV=1	DSDLDSMVS(0.831)T(0.169)ELK	21226000	21701000	20604000	15406000	10581000	11399000	2.27315	2.34357	2.22085	1.49098	1.0156	1.10006
A0A125YIQ3	198	S	0.644964	0.00206168	Down	Uncharacterized protein OS=Toxoplasma gondii (strain ATCC 50611 / Me49) OX=508771 GN=TGME49_306920 PE=4 SV=1	FQGVT(0.015)S(0.984)EDDNAASK	62514000	70141000	76055000	49995000	51711000	48586000	1.88194	2.1293	2.30443	1.36012	1.39523	1.31803
A0A125YIQ9	425	S	0.6219	9.36627e-05	Down	Uncharacterized protein OS=Toxoplasma gondii (strain ATCC 50611 / Me49) OX=508771 GN=TGME49_313080 PE=4 SV=1	FTPAGAAAAS(1)AQS(1)S(1)FKDKR	2064400000	1903300000	1986800000	1426500000	1336000000	1370000000	2.21185	2.0564	2.14252	1.3812	1.28293	1.32273
A0A125YIQ9	429	S	0.567952	0.000316578	Down	Uncharacterized protein OS=Toxoplasma gondii (strain ATCC 50611 / Me49) OX=508771 GN=TGME49_313080 PE=4 SV=1	FTPAGAAAAS(1)AQS(1)S(1)FKDKR	492190000	435980000	438290000	281620000	308280000	276300000	2.38251	2.12817	2.13536	1.23193	1.33746	1.20523
A0A125YIR0	378	S	0.583935	0.00264949	Down	Adenylosuccinate lyase, putative OS=Toxoplasma gondii (strain ATCC 50611 / Me49) OX=508771 GN=TGME49_277760 PE=4 SV=1	S(0.001)DS(0.999)GGDEGLR	253250000	264660000	280700000	197490000	170030000	152960000	2.07491	2.18663	2.31473	1.46223	1.24856	1.12932
A0A125YIS4	121	S	0.444611	0.000121691	Down	Eukaryotic translation initiation factor 5A OS=Toxoplasma gondii (strain ATCC 50611 / Me49) OX=508771 GN=TGME49_251810 PE=3 SV=1	DS(1)EGNLDEVATQVK	156010000	158220000	140550000	76853000	69677000	79119000	2.47796	2.5342	2.24688	1.10312	0.991896	1.13243
A0A125YIU9	1719	S	0.41324	5.15943e-05	Down	Phosphodiesterase OS=Toxoplasma gondii (strain ATCC 50611 / Me49) OX=508771 GN=TGME49_293000 PE=3 SV=1	GNS(1)DEMLR	101770000	94004000	91105000	44452000	46820000	41045000	2.62378	2.44394	2.36406	1.03567	1.08187	0.953577
A0A125YIU9	559	S	0.563746	0.00247995	Down	Phosphodiesterase OS=Toxoplasma gondii (strain ATCC 50611 / Me49) OX=508771 GN=TGME49_293000 PE=3 SV=1	QHTETGAEEEGS(1)VLCGR	26769000	28789000	28645000	15376000	20502000	17134000	2.10841	2.28658	2.27081	1.09443	1.44728	1.2161
A0A125YIU9	1482	S	1.93945	0.000883757	Up	Phosphodiesterase OS=Toxoplasma gondii (strain ATCC 50611 / Me49) OX=508771 GN=TGME49_293000 PE=3 SV=1	S(0.001)LPS(0.961)WS(0.036)S(0.002)LTDLK	7147000	5518000	6619700	13783000	13803000	14147000	1.26588	0.98557	1.18009	2.20614	2.19117	2.25799
A0A125YIU9	996	S	1.52922	0.000102721	Up	Phosphodiesterase OS=Toxoplasma gondii (strain ATCC 50611 / Me49) OX=508771 GN=TGME49_293000 PE=3 SV=1	SPS(1)VSFSLPEAK	53995000	56611000	52544000	95240000	91184000	92050000	1.32137	1.39704	1.29421	2.10626	1.99998	2.02994
A0A125YIU9	40	S	0.601478	0.000827969	Down	Phosphodiesterase OS=Toxoplasma gondii (strain ATCC 50611 / Me49) OX=508771 GN=TGME49_293000 PE=3 SV=1	TAPVHAVS(1)PR	77616000	90355000	77321000	52810000	55745000	56163000	2.04589	2.4017	2.05133	1.25796	1.31695	1.33404
A0A125YIU9	1799	S	0.442441	0.000680248	Down	Phosphodiesterase OS=Toxoplasma gondii (strain ATCC 50611 / Me49) OX=508771 GN=TGME49_293000 PE=3 SV=1	TFGS(1)S(1)EDRFSPACWK	13542000	16032000	16960000	6903800	8062000	8025800	2.10505	2.51307	2.65347	0.969816	1.1232	1.12423
A0A125YIU9	1800	S	0.442441	0.000680248	Down	Phosphodiesterase OS=Toxoplasma gondii (strain ATCC 50611 / Me49) OX=508771 GN=TGME49_293000 PE=3 SV=1	TFGS(1)S(1)EDRFSPACWK	13542000	16032000	16960000	6903800	8062000	8025800	2.10505	2.51307	2.65347	0.969816	1.1232	1.12423
A0A125YIV8	361	S	1.78673	0.00259201	Up	Uncharacterized protein OS=Toxoplasma gondii (strain ATCC 50611 / Me49) OX=508771 GN=TGME49_218270 PE=4 SV=1	DDSPESEALVPS(0.054)AS(0.946)PA	44956000	36823000	39097000	72068000	90863000	78140000	1.34235	1.10876	1.17498	1.94466	2.43165	2.10252
A0A125YIW9	141	S	0.398305	0.00413857	Down	Uncharacterized protein OS=Toxoplasma gondii (strain ATCC 50611 / Me49) OX=508771 GN=TGME49_246720 PE=4 SV=1	DRDS(1)EQGEIRDER	115960000	90951000	99705000	40722000	50200000	0	2.62708	2.07783	2.27347	0.833711	1.0193
A0A125YIW9	389	S	0.535208	0.0136981	Down	Uncharacterized protein OS=Toxoplasma gondii (strain ATCC 50611 / Me49) OX=508771 GN=TGME49_246720 PE=4 SV=1	RAS(1)ANT(1)EAEAHSTR	25252000	33669000	41032000	19721000	20696000	19330000	1.7089	2.29767	2.7948	1.20606	1.25528	1.1788
A0A125YIW9	297	S	0.575557	0.000603763	Down	Uncharacterized protein OS=Toxoplasma gondii (strain ATCC 50611 / Me49) OX=508771 GN=TGME49_246720 PE=4 SV=1	VGS(1)EVGDT(1)EGGDGCSLADK	296660000	297760000	258160000	170750000	186910000	190080000	2.28958	2.3174	2.00537	1.19091	1.2929	1.32197
A0A125YIX1	36	S	1.69351	0.000490824	Up	ATP-binding cassette G family transporter ABCG89 OS=Toxoplasma gondii (strain ATCC 50611 / Me49) OX=508771 GN=ABCG89 PE=4 SV=1	HPS(1)REEPSGAIFSSQGVSR	51917000	57950000	50307000	95517000	104120000	103200000	1.21183	1.36403	1.18187	2.01482	2.17822	2.17071
A0A125YIZ0	121	S	0.37601	1.71398e-05	Down	Uncharacterized protein OS=Toxoplasma gondii (strain ATCC 50611 / Me49) OX=508771 GN=TGME49_265420 PE=4 SV=1	AVLNSIQEDHS(1)DAEESSHK	410020000	403880000	363300000	162070000	162260000	169690000	2.65153	2.63379	2.36464	0.947142	0.940453	0.988861
A0A125YIZ2	908	S	0.610577	0.0463897	Down	Uncharacterized protein OS=Toxoplasma gondii (strain ATCC 50611 / Me49) OX=508771 GN=TGME49_208360 PE=4 SV=1	NHPCS(1)DQEQHR	0	24235000	24773000	19216000	13112000	17868000		2.21868	2.26361	1.57652	1.06689	1.46177
A0A125YJ10	2	S	1.67454	0.00977406	Up	Surp module domain-containing protein OS=Toxoplasma gondii (strain ATCC 50611 / Me49) OX=508771 GN=TGME49_246500 PE=4 SV=1	S(1)AAVLPPPVAPGDSNAGVGDPK	19960000	23221000	16056000	38768000	34551000	37392000	1.26931	1.48911	1.02767	2.22794	1.96926	2.14277
A0A125YJ39	72	S	0.367884	0.0153948	Down	RNA recognition motif-containing protein OS=Toxoplasma gondii (strain ATCC 50611 / Me49) OX=508771 GN=TGME49_205180 PE=4 SV=1	LLS(1)HLSK	23986000	22129000	44961000	13898000	11095000	12404000	2.01776	1.8772	3.80677	1.05654	0.836517	0.940292
A0A125YJ40	361	S	1.51937	0.0150328	Up	Glyceraldehyde-3-phosphate dehydrogenase OS=Toxoplasma gondii (strain ATCC 50611 / Me49) OX=508771 GN=GAPDH1 PE=3 SV=1	SAGVNIIPAS(0.771)T(0.229)GAAK	0	14562000	16830000	27675000	24237000	28120000		1.18692	1.36917	2.0215	1.75581	2.04818
A0A125YJ40	199	S	0.296106	2.98607e-05	Down	Glyceraldehyde-3-phosphate dehydrogenase OS=Toxoplasma gondii (strain ATCC 50611 / Me49) OX=508771 GN=GAPDH1 PE=3 SV=1	YDS(1)VHGHYPGEVSHK	688590000	757590000	831540000	255530000	251180000	246230000	2.45555	2.72432	2.98455	0.823476	0.8028	0.791255
A0A125YJ44	44	S	1.77735	4.13034e-05	Up	S1 RNA binding domain-containing protein OS=Toxoplasma gondii (strain ATCC 50611 / Me49) OX=508771 GN=TGME49_211670 PE=4 SV=1	LQS(1)YGAFVK	9160600	9477800	9099500	18057000	17725000	19245000	1.1962	1.24802	1.19593	2.13081	2.07443	2.26456
A0A125YJ44	19	S	0.645111	0.0218043	Down	S1 RNA binding domain-containing protein OS=Toxoplasma gondii (strain ATCC 50611 / Me49) OX=508771 GN=TGME49_211670 PE=4 SV=1	YDREAS(1)PS(1)EER	59089000	87216000	69121000	53068000	50626000	51496000	1.72309	2.56468	2.0287	1.39847	1.32315	1.3532
A0A125YJ44	21	S	0.645111	0.0218043	Down	S1 RNA binding domain-containing protein OS=Toxoplasma gondii (strain ATCC 50611 / Me49) OX=508771 GN=TGME49_211670 PE=4 SV=1	YDREAS(1)PS(1)EER	59089000	87216000	69121000	53068000	50626000	51496000	1.72309	2.56468	2.0287	1.39847	1.32315	1.3532
A0A125YJ53	639	S	2.34623	0.000667245	Up	Histone arginine methyltransferase PRMT4/CARM1 OS=Toxoplasma gondii (strain ATCC 50611 / Me49) OX=508771 GN=PRMT4 PE=4 SV=1	DEGS(1)MSIDAGVVEANDEIHR	15522000	17924000	19758000	47602000	41991000	49749000	0.87124	1.01452	1.1162	2.41455	2.11242	2.5163
A0A125YJ56	8	S	2.25328	0.000400863	Up	IMP2_N domain-containing protein OS=Toxoplasma gondii (strain ATCC 50611 / Me49) OX=508771 GN=TGME49_227030 PE=4 SV=1	HDS(1)HPIVEDAEGAYLTFDPSCR	1479000000	1323800000	1355500000	3316200000	3975500000	3168000000	1.09346	0.986952	1.00866	2.21564	2.63429	2.11062
A0A125YJ75	39	S	1.74738	0.0116214	Up	RNA recognition motif-containing protein OS=Toxoplasma gondii (strain ATCC 50611 / Me49) OX=508771 GN=TGME49_268200 PE=4 SV=1	GLASPLLAGSLDGAQAS(1)AHAK	14653000	10478000	15090000	28977000	25433000	23998000	1.33494	0.962607	1.38367	2.38566	2.07666	1.97014
A0A125YJ75	145	S	7.35554	0.000244206	Up	RNA recognition motif-containing protein OS=Toxoplasma gondii (strain ATCC 50611 / Me49) OX=508771 GN=TGME49_268200 PE=4 SV=1	HRNS(1)AFVK	7416800	12288000	11347000	88993000	79863000	86229000	0.280135	0.468025	0.43136	3.03758	2.70353	2.93489
A0A125YJ75	152	S	5.08305	1.67691e-06	Up	RNA recognition motif-containing protein OS=Toxoplasma gondii (strain ATCC 50611 / Me49) OX=508771 GN=TGME49_268200 PE=4 SV=1	MAS(1)LAAADACIR	43408000	45828000	42076000	234580000	258480000	252080000	0.535262	0.569855	0.522203	2.61402	2.85666	2.80106
A0A125YJ75	10	S	0.512979	8.34374e-05	Down	RNA recognition motif-containing protein OS=Toxoplasma gondii (strain ATCC 50611 / Me49) OX=508771 GN=TGME49_268200 PE=4 SV=1	MENENGTVGS(0.971)PT(0.027)AS(0.002)VAALSK	181690000	158460000	176460000	99906000	97158000	98673000	2.41721	2.12588	2.36286	1.20115	1.1585	1.18296
A0A125YJ86	54	S	0.561726	0.0012418	Down	LEM3 (Ligand-effect modulator 3) family / CDC50 family protein OS=Toxoplasma gondii (strain ATCC 50611 / Me49) OX=508771 GN=TGME49_239540 PE=3 SV=1	KT(0.027)S(0.97)AALAVS(0.002)T(0.002)R	29316000	0	28933000	19035000	16996000	18647000	2.33803		2.32245	1.37189	1.21486	1.34012
A0A125YJ86	39	S	0.4487	0.0135557	Down	LEM3 (Ligand-effect modulator 3) family / CDC50 family protein OS=Toxoplasma gondii (strain ATCC 50611 / Me49) OX=508771 GN=TGME49_239540 PE=3 SV=1	RNS(1)S(1)FVS(1)IPVQR	26977000	28083000	31209000	14189000	9863200	19135000	2.25214	2.36419	2.62234	1.07047	0.737997	1.43952
A0A125YJ86	43	S	0.551773	0.0127284	Down	LEM3 (Ligand-effect modulator 3) family / CDC50 family protein OS=Toxoplasma gondii (strain ATCC 50611 / Me49) OX=508771 GN=TGME49_239540 PE=3 SV=1	RNS(1)S(1)FVS(1)IPVQR	16048000	18888000	20577000	14189000	9863200	10131000	1.93362	2.29495	2.4954	1.54498	1.06513	1.1
A0A125YJ86	27	S	0.280875	0.000294982	Down	LEM3 (Ligand-effect modulator 3) family / CDC50 family protein OS=Toxoplasma gondii (strain ATCC 50611 / Me49) OX=508771 GN=TGME49_239540 PE=3 SV=1	PGSS(0.003)S(0.997)DNEGVGSSR	52260000	44149000	51604000	13334000	14693000	18369000	2.90521	2.47495	2.88735	0.669869	0.732072	0.920199
A0A125YJB8	265	S	0.51983	0.00619835	Down	AP2 domain transcription factor AP2XI-2 OS=Toxoplasma gondii (strain ATCC 50611 / Me49) OX=508771 GN=AP2XI2 PE=4 SV=1	ACMGGS(1)DEDKR	25152000	28374000	35780000	15654000	19538000	16658000	1.92574	2.1907	2.75723	1.08311	1.34073	1.14931
A0A125YJB8	1307	S	1.53772	0.00415664	Up	AP2 domain transcription factor AP2XI-2 OS=Toxoplasma gondii (strain ATCC 50611 / Me49) OX=508771 GN=AP2XI2 PE=4 SV=1	AS(0.002)S(0.998)LSEAFCPR	86026000	69075000	78702000	141920000	135330000	123910000	1.46422	1.18559	1.34825	2.18294	2.06445	1.90051
A0A125YJB8	842	S	0.335439	0.000173283	Down	AP2 domain transcription factor AP2XI-2 OS=Toxoplasma gondii (strain ATCC 50611 / Me49) OX=508771 GN=AP2XI2 PE=4 SV=1	ETGS(1)PEGGSVSR	31780000	30154000	34146000	0	12169000	11858000	2.38303	2.28012	2.57705		0.817833	0.801262
A0A125YJD3	355	S	0.304269	0.000573212	Down	proteasome endopeptidase complex OS=Toxoplasma gondii (strain ATCC 50611 / Me49) OX=508771 GN=TGME49_306930 PE=4 SV=1	IEQLKS(1)R	368840000	319130000	298950000	96659000	136410000	102190000	3.0149	2.6305	2.45947	0.714	0.999345	0.752715
A0A125YJD3	360	S	0.590429	0.0203412	Down	proteasome endopeptidase complex OS=Toxoplasma gondii (strain ATCC 50611 / Me49) OX=508771 GN=TGME49_306930 PE=4 SV=1	LEFS(1)QEVEMVEA	20542000	16831000	15408000	13572000	12034000	9161200	2.53583	2.09519	1.9144	1.51406	1.33144	1.0191
A0A125YJE0	230	S	1.65768	0.00983412	Up	Citrate synthase OS=Toxoplasma gondii (strain ATCC 50611 / Me49) OX=508771 GN=TGME49_263130 PE=3 SV=1	KDS(0.935)EFS(0.065)PGLEGVVAGESAISSVGPASLAGLTYR	58932000	60287000	52268000	96314000	115380000	0	1.38513	1.42889	1.23647	2.04574	2.43055
A0A125YJE0	602	S	2.83169	0.000411335	Up	Citrate synthase OS=Toxoplasma gondii (strain ATCC 50611 / Me49) OX=508771 GN=TGME49_263130 PE=3 SV=1	PVSHYVGPPVRPFPS(1)FEER	42858000	34630000	31687000	124090000	109750000	111030000	1.02013	0.831219	0.759128	2.66922	2.34134	2.38152
A0A125YJF8	35	S	2.76247	0.00134617	Up	Microneme protein MIC11 OS=Toxoplasma gondii (strain ATCC 50611 / Me49) OX=508771 GN=MIC11 PE=4 SV=1	FGS(1)ETAR	12555000	15230000	9837300	39345000	36871000	39793000	0.883205	1.08039	0.696512	2.50124	2.32469	2.52255
A0A125YJF8	122	S	1.602	0.00343688	Up	Microneme protein MIC11 OS=Toxoplasma gondii (strain ATCC 50611 / Me49) OX=508771 GN=MIC11 PE=4 SV=1	LDKEEAVDDES(1)DFSFLDSPK	16934000	18904000	17870000	31715000	35996000	28362000	1.22188	1.37549	1.29778	2.06802	2.32786	1.84414
F	266	S	3.47538	6.9098e-05	Up	40S ribosomal protein SA OS=Toxoplasma gondii (strain ATCC 50611 / Me49) OX=508771 GN=RPSA PE=3 SV=1	QAGADWTGPAAGGAGGEWDQS(1)AVAAEGEWGGGR	49439000	50484000	40877000	178380000	193700000	174140000	0.777723	0.800841	0.647206	2.53585	2.73099	2.46855
A0A125YJG3	1277	S	2.95492	0.000187477	Up	Phosphodiesterase OS=Toxoplasma gondii (strain ATCC 50611 / Me49) OX=508771 GN=TGME49_241880 PE=3 SV=1	KDLLHFES(1)R	13921000	10475000	12472000	39150000	40814000	41594000	0.949661	0.720592	0.856332	2.41352	2.49541	2.55692
A0A125YJG3	1235	S	0.542007	0.00206653	Down	Phosphodiesterase OS=Toxoplasma gondii (strain ATCC 50611 / Me49) OX=508771 GN=TGME49_241880 PE=3 SV=1	ERPPTEVAPQVDGEETCVS(1)DGVHER	221170000	173470000	209660000	130350000	111860000	123190000	2.46498	1.94961	2.35186	1.31286	1.11737	1.23723
A0A125YJG3	73	S	0.647972	0.00151489	Down	Phosphodiesterase OS=Toxoplasma gondii (strain ATCC 50611 / Me49) OX=508771 GN=TGME49_241880 PE=3 SV=1	HS(1)AGEFPGSCK	94892000	79564000	80727000	62945000	61456000	60103000	2.33244	1.97213	1.99714	1.39818	1.35388	1.33127
A0A125YJI6	11	S	2.88527	0.0029616	Up	Uncharacterized protein OS=Toxoplasma gondii (strain ATCC 50611 / Me49) OX=508771 GN=TGME49_216060 PE=4 SV=1	VTGGIWRPDS(1)LPLYSR	13026000	9861100	0	37707000	39436000	33282000	0.880004	0.671794		2.30206	2.38782	2.02615
A0A125YJI6	18	S	2.06261	0.000148268	Up	Uncharacterized protein OS=Toxoplasma gondii (strain ATCC 50611 / Me49) OX=508771 GN=TGME49_216060 PE=4 SV=1	S(0.997)GVS(0.003)SGNASGSLPNYSR	37220000	39756000	41423000	90193000	85259000	97137000	1.02882	1.10816	1.15242	2.25297	2.11221	2.41955
A0A125YJI6	21	S	1.90903	0.0232408	Up	Uncharacterized protein OS=Toxoplasma gondii (strain ATCC 50611 / Me49) OX=508771 GN=TGME49_216060 PE=4 SV=1	SGVS(1)S(1)GNASGSLPNYSR	13842000	0	12681000	27700000	0	28584000	1.20438		1.11052	2.17805		2.24118
A0A125YJI6	22	S	1.90903	0.0232408	Up	Uncharacterized protein OS=Toxoplasma gondii (strain ATCC 50611 / Me49) OX=508771 GN=TGME49_216060 PE=4 SV=1	SGVS(1)S(1)GNASGSLPNYSR	13842000	0	12681000	27700000	0	28584000	1.20438		1.11052	2.17805		2.24118
A0A125YJI6	26	S	1.94872	0.000395981	Up	Uncharacterized protein OS=Toxoplasma gondii (strain ATCC 50611 / Me49) OX=508771 GN=TGME49_216060 PE=4 SV=1	SGVSSGNAS(1)GSLPNYSR	17784000	16829000	14461000	34893000	36372000	35465000	1.2336	1.17718	1.00961	2.18729	2.26125	2.21684
A0A125YJJ0	330	S	1.73013	0.00643305	Up	Uncharacterized protein OS=Toxoplasma gondii (strain ATCC 50611 / Me49) OX=508771 GN=TGME49_255170 PE=4 SV=1	LLS(1)VGAATPLHEGGSNSPLALVSAK	26874000	28740000	36823000	64203000	55679000	58634000	1.07192	1.15599	1.47828	2.31423	1.99048	2.1075
A0A125YJK5	105	S	0.510687	9.7907e-05	Down	cGMP-dependent protein kinase OS=Toxoplasma gondii (strain ATCC 50611 / Me49) OX=508771 GN=PKG PE=3 SV=1	KDT(1)RET(1)LAGMNS(1)PK	291750000	286230000	286390000	177850000	156350000	158410000	2.3236	2.29881	2.29571	1.28005	1.11605	1.1369
A0A125YJN0	183	S	0.561233	0.000548328	Down	Tubulin-specific chaperone A OS=Toxoplasma gondii (strain ATCC 50611 / Me49) OX=508771 GN=TGME49_295310 PE=3 SV=1	VLENGPDNAGAEGCVPES(1)DDDEDI	145020000	165020000	157910000	95668000	105880000	91698000	2.059	2.36266	2.25655	1.22749	1.34734	1.17321
A0A125YJR9	367	S	3.2781	0.00012321	Up	Uncharacterized protein OS=Toxoplasma gondii (strain ATCC 50611 / Me49) OX=508771 GN=TGME49_283540 PE=4 SV=1	NSDLSSGFAS(1)GPGEQDDNI	0	45372000	49894000	171940000	169850000	182320000		0.665295	0.730206	2.25937	2.21355	2.38897
A0A125YJS0	767	S	0.466046	0.000773568	Down	Zinc finger (CCCH type) motif-containing protein OS=Toxoplasma gondii (strain ATCC 50611 / Me49) OX=508771 GN=TGME49_309200 PE=4 SV=1	AAGGLAGS(1)QGEGDKR	33509000	34424000	35860000	15258000	18668000	20081000	2.29498	2.37748	2.47193	0.944358	1.14591	1.23934
A0A125YJS0	854	S	0.255116	3.52157e-05	Down	Zinc finger (CCCH type) motif-containing protein OS=Toxoplasma gondii (strain ATCC 50611 / Me49) OX=508771 GN=TGME49_309200 PE=4 SV=1	RDES(1)GEPGGR	27958000	28893000	29327000	7177100	9059300	8312300	2.72884	2.84382	2.88103	0.633057	0.792504	0.731108
A0A125YJS8	22	S	2.15607	6.52193e-06	Up	Casein kinase II subunit beta OS=Toxoplasma gondii (strain ATCC 50611 / Me49) OX=508771 GN=TGME49_272400 PE=3 SV=1	SGAHFGS(1)EIASSLLPAVEER	26307000	27493000	26664000	62474000	64251000	66932000	1.03718	1.09305	1.05807	2.22589	2.27037	2.37796
A0A125YJT1	43	S	0.659804	0.0152247	Down	Transporter, major facilitator family protein OS=Toxoplasma gondii (strain ATCC 50611 / Me49) OX=508771 GN=TGME49_320020 PE=4 SV=1	SSVSPNS(0.001)AVDT(0.998)APLAGS(0.148)S(0.854)QGS(0.999)RPAT(1)AVDGVVPNK	1933600000	1583400000	2088800000	1517900000	1240900000	1367800000	2.14719	1.7731	2.33458	1.52324	1.23503	1.36872
A0A125YJZ8	235	S	1.73674	0.000569404	Up	EF hand domain-containing protein OS=Toxoplasma gondii (strain ATCC 50611 / Me49) OX=508771 GN=TGME49_216620 PE=4 SV=1	GGS(1)AGS(1)LLPVKEEDEEDER	70142000	83388000	79834000	146860000	153380000	152280000	1.10523	1.325	1.26611	2.09122	2.16609	2.16224
A0A125YK17	670	S	0.43705	0.00042862	Down	AP2 domain transcription factor AP2IV-5 OS=Toxoplasma gondii (strain ATCC 50611 / Me49) OX=508771 GN=AP2IV5 PE=4 SV=1	LEEESENKETGNCES(1)PSYAPR	19732000	24150000	22841000	10108000	10667000	11785000	2.14793	2.65096	2.50249	0.994343	1.0407	1.15603
A0A125YK18	2597	S	0.48847	0.000697783	Down	Tyrosine kinase-like (TKL) protein OS=Toxoplasma gondii (strain ATCC 50611 / Me49) OX=508771 GN=TGME49_301270 PE=4 SV=1	SREEQDAGVREENAVS(1)EEEER	49268000	43770000	45521000	26683000	21932000	26895000	2.48734	2.22836	2.31308	1.21738	0.992393	1.22357
A0A125YK18	1190	S	1.71066	0.0394707	Up	Tyrosine kinase-like (TKL) protein OS=Toxoplasma gondii (strain ATCC 50611 / Me49) OX=508771 GN=TGME49_301270 PE=4 SV=1	QS(0.973)AS(0.027)FLAAPAAPAIVVHQVSPAPGAGERPR	0	10286000	12009000	20764000	17672000	25554000		1.08266	1.2616	1.95858	1.65321	2.40356
A0A125YK18	3298	S	0.534564	0.00700633	Down	Tyrosine kinase-like (TKL) protein OS=Toxoplasma gondii (strain ATCC 50611 / Me49) OX=508771 GN=TGME49_301270 PE=4 SV=1	RLS(1)PTEKDDR	55417000	45988000	53699000	27851000	38173000	26549000	2.41814	2.02358	2.35838	1.09825	1.4929	1.04394
A0A125YK18	3349	S	0.559099	0.00546972	Down	Tyrosine kinase-like (TKL) protein OS=Toxoplasma gondii (strain ATCC 50611 / Me49) OX=508771 GN=TGME49_301270 PE=4 SV=1	RRS(0.998)PS(0.995)PS(0.007)LSTSPLSR	40659000	34486000	49224000	25397000	25256000	26953000	2.17562	1.86083	2.65101	1.22809	1.21123	1.29964
A0A125YK18	3351	S	0.51564	0.00163358	Down	Tyrosine kinase-like (TKL) protein OS=Toxoplasma gondii (strain ATCC 50611 / Me49) OX=508771 GN=TGME49_301270 PE=4 SV=1	SPS(0.999)PSLSTSPLSR	57222000	48060000	64618000	31460000	33162000	33158000	2.31032	1.95672	2.62585	1.14786	1.20001	1.20638
A0A125YK37	100	S	1.96528	0.00151875	Up	DNA-directed RNA polymerase II RPB3 OS=Toxoplasma gondii (strain ATCC 50611 / Me49) OX=508771 GN=POLR2C PE=3 SV=1	SDYFSS(0.002)LLS(0.998)K	48715000	50400000	43278000	97481000	120440000	94535000	1.1575	1.20761	1.03498	2.09314	2.56486	2.02413
A0A125YK41	7	S	0.4572	0.000481572	Down	Uncharacterized protein OS=Toxoplasma gondii (strain ATCC 50611 / Me49) OX=508771 GN=TGME49_229500 PE=4 SV=1	TDS(1)LSAPNGSPSHR	99471000	83030000	89815000	41250000	50239000	47478000	2.61385	2.20017	2.37542	0.979556	1.1832	1.12425
A0A125YK43	112	S	2.17754	0.000351566	Up	Arginine decarboxylase OS=Toxoplasma gondii (strain ATCC 50611 / Me49) OX=508771 GN=TGME49_280700 PE=4 SV=1	LSPS(0.042)S(0.958)FDAR	106500000	104730000	116220000	0	265390000	266190000	1.11657	1.10724	1.22638		2.49376	2.51487
A0A125YK43	52	S	0.648217	0.000718508	Down	Arginine decarboxylase OS=Toxoplasma gondii (strain ATCC 50611 / Me49) OX=508771 GN=TGME49_280700 PE=4 SV=1	SLS(1)GDSEAPQDFDLEAALR	213590000	197150000	188890000	141640000	154160000	138040000	2.23361	2.07903	1.98813	1.33855	1.44488	1.30083
A0A125YK54	297	S	2.10695	0.00339161	Up	Casein kinase II subunit beta OS=Toxoplasma gondii (strain ATCC 50611 / Me49) OX=508771 GN=TGME49_268810 PE=3 SV=1	EALLGSPAAAAAAAGIS(1)S(1)AADAAAQAAAAGEAGR	16044000	16702000	19508000	38164000	35363000	49356000	0.990055	1.03933	1.21162	2.12825	1.95583	2.74457
A0A125YK54	298	S	2.10695	0.00339161	Up	Casein kinase II subunit beta OS=Toxoplasma gondii (strain ATCC 50611 / Me49) OX=508771 GN=TGME49_268810 PE=3 SV=1	EALLGSPAAAAAAAGIS(1)S(1)AADAAAQAAAAGEAGR	16044000	16702000	19508000	38164000	35363000	49356000	0.990055	1.03933	1.21162	2.12825	1.95583	2.74457
A0A125YK64	276	S	0.542945	0.000115028	Down	SKIP/SNW domain-containing protein OS=Toxoplasma gondii (strain ATCC 50611 / Me49) OX=508771 GN=TGME49_233190 PE=3 SV=1	RAPAAAGS(1)PPPPVMHS(1)PPRK	541240000	526410000	539870000	342530000	331660000	299960000	2.26576	2.22221	2.27468	1.29582	1.24438	1.13155
A0A125YK64	284	S	0.563488	0.000110354	Down	SKIP/SNW domain-containing protein OS=Toxoplasma gondii (strain ATCC 50611 / Me49) OX=508771 GN=TGME49_233190 PE=3 SV=1	RAPAAAGS(1)PPPPVMHS(1)PPRK	619650000	598220000	638710000	410320000	390390000	366910000	2.21442	2.15582	2.29734	1.32513	1.2504	1.18158
A0A125YK64	511	S	1.92237	0.000578431	Up	SKIP/SNW domain-containing protein OS=Toxoplasma gondii (strain ATCC 50611 / Me49) OX=508771 GN=TGME49_233190 PE=3 SV=1	LINS(1)VGHTGDVPSFAGADR	17147000	18963000	17141000	40991000	39159000	34122000	1.10621	1.23366	1.113	2.38979	2.26421	1.98368
A0A125YK70	39	S	4.59384	9.01592e-06	Up	GTP-binding protein, putative OS=Toxoplasma gondii (strain ATCC 50611 / Me49) OX=508771 GN=TGME49_233260 PE=4 SV=1	LRS(1)QLLDPPK	17331000	19108000	19378000	102440000	92408000	91367000	0.547623	0.60885	0.616276	2.92516	2.61699	2.60157
A0A125YK72	45	S	3.04337	0.000142168	Up	CS domain-containing protein OS=Toxoplasma gondii (strain ATCC 50611 / Me49) OX=508771 GN=TGME49_293860 PE=4 SV=1	T(0.002)AS(0.998)ALRQS(1)IAR	9856300	11961000	11808000	41116000	37649000	35482000	0.720363	0.881541	0.868605	2.71563	2.46619	2.33687
A0A125YK72	50	S	3.04337	0.000142168	Up	CS domain-containing protein OS=Toxoplasma gondii (strain ATCC 50611 / Me49) OX=508771 GN=TGME49_293860 PE=4 SV=1	T(0.003)AS(0.997)ALRQS(1)IAR	9856300	11961000	11808000	41116000	37649000	35482000	0.720363	0.881541	0.868605	2.71563	2.46619	2.33687
A0A125YK80	867	S	2.34422	0.00602289	Up	GYF domain-containing protein OS=Toxoplasma gondii (strain ATCC 50611 / Me49) OX=508771 GN=TGME49_298610 PE=4 SV=1	DGAGNQPASGVEAGEDEEGEGT(0.094)S(0.906)GVAR	21022000	15885000	0	43736000	53136000	47828000	1.04252	0.794392		1.96007	2.36175	2.13738
A0A125YK80	1381	S	2.04168	0.00403832	Up	GYF domain-containing protein OS=Toxoplasma gondii (strain ATCC 50611 / Me49) OX=508771 GN=TGME49_298610 PE=4 SV=1	EFFGS(1)HHGLGQVTR	13175000	15229000	16300000	36121000	38230000	27568000	0.97112	1.13196	1.20926	2.40604	2.52558	1.83112
A0A125YK80	1587	S	4.64026	7.03549e-05	Up	GYF domain-containing protein OS=Toxoplasma gondii (strain ATCC 50611 / Me49) OX=508771 GN=TGME49_298610 PE=4 SV=1	LQDQRPFLPQPS(1)QHLLASR	5801400	0	6105200	28673000	31532000	32157000	0.501098		0.53076	2.23813	2.44105	2.50296
A0A125YK80	1041	S	0.437284	1.561e-06	Down	GYF domain-containing protein OS=Toxoplasma gondii (strain ATCC 50611 / Me49) OX=508771 GN=TGME49_298610 PE=4 SV=1	RAELS(1)PR	636680000	624550000	616120000	311870000	296870000	307470000	2.46313	2.43653	2.39905	1.09034	1.02936	1.07191
A0A125YK80	1446	S	2.20046	0.00109957	Up	GYF domain-containing protein OS=Toxoplasma gondii (strain ATCC 50611 / Me49) OX=508771 GN=TGME49_298610 PE=4 SV=1	SGMS(0.999)FHS(0.001)EGSCYSAQHQGER	0	12860000	11885000	30969000	28125000	32285000		1.00577	0.927745	2.17055	1.95501	2.25637
A0A125YK80	91	S	0.392731	0.000290238	Down	GYF domain-containing protein OS=Toxoplasma gondii (strain ATCC 50611 / Me49) OX=508771 GN=TGME49_298610 PE=4 SV=1	SPAAHS(0.016)S(0.984)APADVASPSSQK	18231000	23606000	20372000	9286200	9105900	8886700	2.20177	2.87488	2.4763	1.01349	0.98564	0.96714
A0A125YK80	1026	S	0.472588	0.000414544	Down	GYF domain-containing protein OS=Toxoplasma gondii (strain ATCC 50611 / Me49) OX=508771 GN=TGME49_298610 PE=4 SV=1	S(1)PALTPQR	175170000	159460000	160450000	76079000	93856000	91244000	2.5033	2.29796	2.30782	0.982518	1.20213	1.17502
A0A125YK80	1034	S	0.482053	0.000815773	Down	GYF domain-containing protein OS=Toxoplasma gondii (strain ATCC 50611 / Me49) OX=508771 GN=TGME49_298610 PE=4 SV=1	SPALT(0.002)PQRS(0.998)PR	17325000	14560000	15367000	7403700	8914200	9105100	2.5764	2.18342	2.30005	0.99497	1.18811	1.22015
A0A125YK96	342	S	0.341797	1.2411e-05	Down	Dense granule protein GRA14 OS=Toxoplasma gondii (strain ATCC 50611 / Me49) OX=508771 GN=GRA14 PE=4 SV=1	GDVS(0.997)T(0.003)SDDMPR	84359000	84488000	93033000	34118000	34064000	31734000	2.51995	2.54503	2.79709	0.921013	0.911993	0.854228
A0A125YK96	253	S	0.174878	0.00101287	Down	Dense granule protein GRA14 OS=Toxoplasma gondii (strain ATCC 50611 / Me49) OX=508771 GN=GRA14 PE=4 SV=1	IMEDHVASVVAGEAQEENVINS(1)QPQGT(1)ET(1)S(1)HRAVVR	180300000	183120000	149440000	37994000	28730000	0	2.80171	2.86946	2.33723	0.533536	0.400127
A0A125YK96	275	S	2.08328	0.00248192	Up	Dense granule protein GRA14 OS=Toxoplasma gondii (strain ATCC 50611 / Me49) OX=508771 GN=GRA14 PE=4 SV=1	MLQS(0.955)GT(0.022)S(0.022)ET(0.001)TK	36510000	29807000	43157000	84185000	89517000	80856000	1.08392	0.892361	1.28957	2.25861	2.38191	2.16314
A0A125YKA1	51	S	0.274241	0.000718073	Down	Uncharacterized protein OS=Toxoplasma gondii (strain ATCC 50611 / Me49) OX=508771 GN=TGME49_263850 PE=4 SV=1	FNS(1)LTFVSMPELTAPDR	27736000	23375000	26206000	7178500	0	8562000	2.68433	2.28129	2.55271	0.627837		0.746716
A0A125YKB1	513	S	1.53291	0.0010639	Up	Facilitative glucose transporter GT1 OS=Toxoplasma gondii (strain ATCC 50611 / Me49) OX=508771 GN=GT1 PE=3 SV=1	ALGS(1)PSAFR	117770000	117180000	124410000	219600000	188890000	206260000	1.30663	1.31101	1.38925	2.20176	1.87828	2.06215
A0A125YKB1	515	S	2.78279	2.30679e-05	Up	Facilitative glucose transporter GT1 OS=Toxoplasma gondii (strain ATCC 50611 / Me49) OX=508771 GN=GT1 PE=3 SV=1	ALGSPS(1)AFR	838850000	920360000	953850000	2834900000	2708900000	2884000000	0.813748	0.900328	0.93131	2.48522	2.35523	2.52109
A0A125YKB1	17	S	2.54802	3.31179e-06	Up	Facilitative glucose transporter GT1 OS=Toxoplasma gondii (strain ATCC 50611 / Me49) OX=508771 GN=GT1 PE=3 SV=1	REAES(1)LWDIPPESYASK	432210000	434230000	454340000	1254700000	1295000000	1207000000	0.919965	0.932037	0.973342	2.41345	2.47048	2.31511
A0A125YKB1	526	S	1.89193	6.76202e-05	Up	Facilitative glucose transporter GT1 OS=Toxoplasma gondii (strain ATCC 50611 / Me49) OX=508771 GN=GT1 PE=3 SV=1	MELNS(0.939)S(0.061)PS(1)VPLTR	1141500000	1160700000	1137100000	2250900000	2458200000	2554600000	1.15264	1.18189	1.15565	2.05398	2.2247	2.3245
A0A125YKC2	563	S	1.60368	0.00421858	Up	Transporter, major facilitator family protein OS=Toxoplasma gondii (strain ATCC 50611 / Me49) OX=508771 GN=TGME49_226020 PE=4 SV=1	GSS(1)FLQQVGMEVGSLASSHGDR	70188000	69361000	77905000	117260000	123850000	148150000	1.25027	1.24593	1.39673	1.88761	1.97729	2.3781
A0A125YKC2	577	S	0.367382	0.00106355	Down	Transporter, major facilitator family protein OS=Toxoplasma gondii (strain ATCC 50611 / Me49) OX=508771 GN=TGME49_226020 PE=4 SV=1	GSSFLQQVGMEVGSLAS(1)S(1)HGDR	15734000	22705000	17006000	7162300	7865300	7721700	2.17465	3.16452	2.3657	0.894589	0.974315	0.961724
A0A125YKC2	578	S	0.367382	0.00106355	Down	Transporter, major facilitator family protein OS=Toxoplasma gondii (strain ATCC 50611 / Me49) OX=508771 GN=TGME49_226020 PE=4 SV=1	GSSFLQQVGMEVGSLAS(1)S(1)HGDR	15734000	22705000	17006000	7162300	7865300	7721700	2.17465	3.16452	2.3657	0.894589	0.974315	0.961724
A0A125YKC2	549	S	1.73333	0.0038227	Up	Transporter, major facilitator family protein OS=Toxoplasma gondii (strain ATCC 50611 / Me49) OX=508771 GN=TGME49_226020 PE=4 SV=1	RMES(1)ADAGDQQNMS(1)R	75789000	98328000	96958000	164120000	183670000	176950000	1.02924	1.34656	1.32527	2.01417	2.23556	2.16546
A0A125YKC2	559	S	1.7766	0.00792772	Up	Transporter, major facilitator family protein OS=Toxoplasma gondii (strain ATCC 50611 / Me49) OX=508771 GN=TGME49_226020 PE=4 SV=1	RMES(1)ADAGDQQNMS(1)R	67327000	89378000	96659000	155320000	179630000	167810000	0.962323	1.28825	1.39054	2.00623	2.30115	2.16141
A0A125YKC2	36	S	1.53596	0.00522688	Up	Transporter, major facilitator family protein OS=Toxoplasma gondii (strain ATCC 50611 / Me49) OX=508771 GN=TGME49_226020 PE=4 SV=1	STEETTDEFNIQGLDS(1)RPEK	0	16010000	14944000	28501000	25021000	26265000		1.313	1.22323	2.09467	1.82379	1.92487
A0A125YKC6	535	S	1.53267	0.000407949	Up	Pre-mRNA-splicing factor ATP-dependent RNA helicase, putative OS=Toxoplasma gondii (strain ATCC 50611 / Me49) OX=508771 GN=TGME49_312280 PE=4 SV=1	SVS(1)FGQK	13669000	13790000	13684000	22743000	25402000	22253000	1.32442	1.34738	1.33448	1.9914	2.20594	1.94297
A0A125YKD7	162	S	1.97449	0.0021592	Up	Coiled-coil domain-containing protein 43 OS=Toxoplasma gondii (strain ATCC 50611 / Me49) OX=508771 GN=TGME49_233850 PE=3 SV=1	KDS(1)HDPLADDLFR	86751000	63380000	74236000	176650000	154100000	163420000	1.30482	0.961313	1.12382	2.4011	2.07737	2.21497
A0A125YKD8	80	S	0.465099	0.000696725	Down	Uncharacterized protein OS=Toxoplasma gondii (strain ATCC 50611 / Me49) OX=508771 GN=TGME49_206340 PE=4 SV=1	MQS(1)FSTPEEAAADSWK	53815000	52794000	54735000	24073000	27739000	31956000	2.37281	2.34737	2.42903	0.959206	1.09619	1.2697
A0A125YKD9	537	S	2.24277	0.00156165	Up	ThiF family protein OS=Toxoplasma gondii (strain ATCC 50611 / Me49) OX=508771 GN=TGME49_274070 PE=4 SV=1	EGS(1)VGSAFR	8472600	9884900	10217000	20853000	22786000	27914000	0.914509	1.07592	1.10995	2.03405	2.20432	2.71507
A0A125YKE2	2	S	1.8368	9.73137e-05	Up	Ran binding family protein 1, putative OS=Toxoplasma gondii (strain ATCC 50611 / Me49) OX=508771 GN=TGME49_293340 PE=4 SV=1	S(1)DAATEPKPAQPAEATQATK	135630000	127250000	135990000	289740000	266330000	261550000	1.20496	1.14002	1.21599	2.32619	2.12066	2.09391
A0A125YKE4	278	S	1.70001	0.000414956	Up	Derlin OS=Toxoplasma gondii (strain ATCC 50611 / Me49) OX=508771 GN=TGME49_294290 PE=3 SV=1	PAAGGS(0.999)GT(0.001)QAFSGR	73850000	69934000	76653000	130280000	137550000	150450000	1.24959	1.19328	1.30543	1.99212	2.08599	2.29402
A0A125YKF5	64	S	3.61189	0.00182055	Up	FAM192A_Fyv6_N domain-containing protein OS=Toxoplasma gondii (strain ATCC 50611 / Me49) OX=508771 GN=TGME49_214340 PE=4 SV=1	QNHFLS(1)FAEVK	4802200	4633600	8010600	24433000	23300000	22616000	0.591144	0.575186	0.99249	2.71801	2.57065	2.50875
A0A125YKI1	876	S	0.489935	2.72457e-05	Down	Myosin C OS=Toxoplasma gondii (strain ATCC 50611 / Me49) OX=508771 GN=TGME49_255190 PE=3 SV=1	LS(1)LS(1)KELPR	44368000	46007000	44277000	25928000	23774000	23928000	2.3022	2.40732	2.31238	1.2158	1.10563	1.11884
A0A125YKI1	878	S	0.443493	0.000224016	Down	Myosin C OS=Toxoplasma gondii (strain ATCC 50611 / Me49) OX=508771 GN=TGME49_255190 PE=3 SV=1	LS(1)LS(1)KELPR	60349000	69954000	59343000	33353000	30037000	30491000	2.30038	2.68893	2.27671	1.14891	1.02618	1.04735
A0A125YKI1	29	S	0.461075	7.26994e-06	Down	Myosin C OS=Toxoplasma gondii (strain ATCC 50611 / Me49) OX=508771 GN=TGME49_255190 PE=3 SV=1	KS(1)S(1)VVPFGR	165100000	169330000	169880000	82577000	90135000	86869000	2.33582	2.41582	2.41904	1.05578	1.14293	1.10751
A0A125YKI1	720	S	0.212423	1.20321e-05	Down	Myosin C OS=Toxoplasma gondii (strain ATCC 50611 / Me49) OX=508771 GN=TGME49_255190 PE=3 SV=1	NFS(1)EFCSHFR	71647000	82408000	83638000	18308000	18265000	19796000	2.6332	3.05416	3.09384	0.608062	0.601645	0.655618
A0A125YKI1	888	S	0.542984	0.0215154	Down	Myosin C OS=Toxoplasma gondii (strain ATCC 50611 / Me49) OX=508771 GN=TGME49_255190 PE=3 SV=1	NYAAS(1)NEALDVDDTMSVDTDAFLR	40163000	43310000	27748000	20396000	20356000	26645000	2.43011	2.64256	1.68982	1.11523	1.10389	1.45279
A0A125YKI1	933	S	0.475456	0.000170699	Down	Myosin C OS=Toxoplasma gondii (strain ATCC 50611 / Me49) OX=508771 GN=TGME49_255190 PE=3 SV=1	RPS(1)HVCMEEAYHVWR	96204000	104990000	105560000	50213000	58962000	53678000	2.21403	2.43655	2.44511	1.04431	1.21618	1.1132
A0A125YKJ2	2	S	0.636282	0.00219026	Down	Dynactin subunit 4 OS=Toxoplasma gondii (strain ATCC 50611 / Me49) OX=508771 GN=TGME49_316240 PE=4 SV=1	S(0.842)DS(0.842)ES(0.316)EGSAAQVCEPPPLAVPPPLPR	55961000	64061000	61513000	39871000	47319000	41795000	1.94769	2.24836	2.15482	1.25405	1.47606	1.31083
A0A125YKJ2	4	S	0.636282	0.00219026	Down	Dynactin subunit 4 OS=Toxoplasma gondii (strain ATCC 50611 / Me49) OX=508771 GN=TGME49_316240 PE=4 SV=1	S(0.842)DS(0.842)ES(0.316)EGSAAQVCEPPPLAVPPPLPR	55961000	64061000	61513000	39871000	47319000	41795000	1.94769	2.24836	2.15482	1.25405	1.47606	1.31083
A0A125YKL3	315	S	1.77244	0.000984558	Up	Elongation factor 1-alpha OS=Toxoplasma gondii (strain ATCC 50611 / Me49) OX=508771 GN=TGME49_286420 PE=3 SV=1	GYVASDS(1)KNDPAK	84716000	74059000	70390000	143870000	146180000	163200000	1.34166	1.18274	1.12201	2.05905	2.07491	2.32908
A0A125YKL3	157	S	1.5404	0.00234703	Up	Elongation factor 1-alpha OS=Toxoplasma gondii (strain ATCC 50611 / Me49) OX=508771 GN=TGME49_286420 PE=3 SV=1	MDS(1)CNYSEDR	143460000	172540000	168380000	286760000	276590000	269680000	1.17689	1.42735	1.39028	2.1259	2.03364	1.99361
A0A125YKM5	82	S	0.547136	0.000172524	Down	Vesicle transport protein OS=Toxoplasma gondii (strain ATCC 50611 / Me49) OX=508771 GN=TGME49_318570 PE=3 SV=1	SSS(1)AFSSFGDK	27513000	29234000	31825000	17802000	18339000	17960000	2.08411	2.2331	2.42638	1.21863	1.24507	1.22596
A0A125YKM9	14	S	0.65112	0.00692809	Down	Uncharacterized protein OS=Toxoplasma gondii (strain ATCC 50611 / Me49) OX=508771 GN=TGME49_238380 PE=4 SV=1	SILSS(0.005)VT(0.018)CNT(0.977)ARS(0.829)S(0.171)AS(0.998)VT(0.001)GGK	18792000	18623000	16954000	0	12349000	14036000	2.09581	2.09443	1.90309		1.23437	1.41062
A0A125YKM9	17	S	0.65112	0.00692809	Down	Uncharacterized protein OS=Toxoplasma gondii (strain ATCC 50611 / Me49) OX=508771 GN=TGME49_238380 PE=4 SV=1	SILSS(0.005)VT(0.018)CNT(0.977)ARS(0.829)S(0.171)AS(0.998)VT(0.001)GGK	18792000	18623000	16954000	0	12349000	14036000	2.09581	2.09443	1.90309		1.23437	1.41062
A0A125YKQ0	158	S	0.62734	0.0224293	Down	WD domain, G-beta repeat-containing protein OS=Toxoplasma gondii (strain ATCC 50611 / Me49) OX=508771 GN=TGME49_232380 PE=4 SV=1	SAITALCWSAGEDQT(0.002)S(0.013)FPES(0.985)PR	26506000	0	25697000	15725000	21186000	17846000	2.23186		2.17777	1.19656	1.59884	1.3541
A0A125YKR0	552	S	0.608938	0.00158925	Down	Calcium signaling protein kinase RAD53, putative OS=Toxoplasma gondii (strain ATCC 50611 / Me49) OX=508771 GN=TGME49_258010 PE=4 SV=1	VAS(1)PAS(1)DSDAPTQAGVSR	66104000	54478000	62432000	42464000	38874000	43006000	2.32438	1.93169	2.20951	1.34934	1.22511	1.36269
A0A125YKS3	756	S	0.631096	0.00324423	Down	Uncharacterized protein OS=Toxoplasma gondii (strain ATCC 50611 / Me49) OX=508771 GN=TGME49_210820 PE=3 SV=1	ALLS(0.993)AS(0.007)WR	11109000	11946000	12112000	7378800	9373700	8031300	2.00265	2.17165	2.19762	1.20209	1.51452	1.30468
A0A125YKS3	620	S	1.71645	0.00202206	Up	Uncharacterized protein OS=Toxoplasma gondii (strain ATCC 50611 / Me49) OX=508771 GN=TGME49_210820 PE=3 SV=1	SLS(1)WFGGQR	122010000	150560000	130320000	244090000	249860000	278140000	1.12225	1.3965	1.20646	2.02892	2.0598	2.3054
A0A125YKS3	725	S	4.82518	0.000240045	Up	Uncharacterized protein OS=Toxoplasma gondii (strain ATCC 50611 / Me49) OX=508771 GN=TGME49_210820 PE=3 SV=1	VGEADPLLS(1)FAR	12304000	8358600	8854000	56179000	48279000	54376000	0.705999	0.483647	0.511335	2.91308	2.48285	2.8116
A0A125YKT3	255	S	1.57474	0.0099935	Up	Signal recognition particle receptor alpha subunit OS=Toxoplasma gondii (strain ATCC 50611 / Me49) OX=508771 GN=TGME49_280610 PE=3 SV=1	LQS(0.989)FT(0.011)GNK	0	14192000	13759000	22596000	27668000	23635000		1.2655	1.22455	1.80566	2.19278	1.88333
A0A125YKT5	329	S	0.465409	5.6271e-05	Down	Uncharacterized protein OS=Toxoplasma gondii (strain ATCC 50611 / Me49) OX=508771 GN=TGME49_220600 PE=4 SV=1	DS(0.998)FS(0.002)SFQEVK	20681000	21322000	21115000	10992000	11697000	10105000	2.33036	2.42279	2.3947	1.11931	1.1813	1.02607
A0A125YKT5	468	S	0.0877235	2.43102e-06	Down	Uncharacterized protein OS=Toxoplasma gondii (strain ATCC 50611 / Me49) OX=508771 GN=TGME49_220600 PE=4 SV=1	ENT(0.023)GT(0.134)LS(0.829)AS(0.014)QLLVTSLPPIAASR	319940000	360960000	321010000	32775000	35319000	30036000	3.14329	3.57612	3.17426	0.290991	0.310999	0.265917
A0A125YKT5	419	S	0.336986	0.0087616	Down	Uncharacterized protein OS=Toxoplasma gondii (strain ATCC 50611 / Me49) OX=508771 GN=TGME49_220600 PE=4 SV=1	HFADTSPEAQSVPADDAS(0.997)PLS(0.003)GAK	86944000	94644000	134450000	40396000	0	38695000	1.98173	2.17538	3.08442	0.832078		0.794781
A0A125YKT5	438	S	0.500338	0.00132107	Down	Uncharacterized protein OS=Toxoplasma gondii (strain ATCC 50611 / Me49) OX=508771 GN=TGME49_220600 PE=4 SV=1	VAS(1)GDTVATTQVLSVVPSTDAEK	355800000	439560000	419950000	249990000	210050000	218730000	2.03017	2.52919	2.41175	1.28905	1.0742	1.12466
A0A125YKU2	132	S	3.3098	0.000233554	Up	U1 zinc finger protein OS=Toxoplasma gondii (strain ATCC 50611 / Me49) OX=508771 GN=TGME49_306380 PE=4 SV=1	S(0.885)GS(0.115)MCGSHHPQDIR	31980000	27491000	30679000	108750000	113350000	0	0.9224	0.799592	0.890615	2.8346	2.9302
A0A125YKU2	134	S	2.49418	1.0486e-05	Up	U1 zinc finger protein OS=Toxoplasma gondii (strain ATCC 50611 / Me49) OX=508771 GN=TGME49_306380 PE=4 SV=1	S(0.001)GS(0.999)MCGSHHPQDIR	153850000	154800000	164880000	437550000	423330000	457380000	0.927972	0.941555	1.00095	2.38499	2.2885	2.48601
A0A125YKV6	831	S	0.504128	0.00280102	Down	Pyrophosphate--fructose 6-phosphate 1-phosphotransferase OS=Toxoplasma gondii (strain ATCC 50611 / Me49) OX=508771 GN=PFKII PE=3 SV=1	DIVVGS(1)PDAK	20009000	26454000	23887000	13438000	11761000	14394000	1.9669	2.62232	2.36334	1.19375	1.03618	1.27505
A0A125YKV6	5	S	2.50855	0.0233115	Up	Pyrophosphate--fructose 6-phosphate 1-phosphotransferase OS=Toxoplasma gondii (strain ATCC 50611 / Me49) OX=508771 GN=PFKII PE=3 SV=1	TFLS(1)FFK	9064400	17184000	11402000	46529000	33603000	25336000	0.684492	1.30855	0.866599	3.17522	2.27427	1.72407
A0A125YKY6	9	S	1.57201	0.0204591	Up	Autophagy-related protein OS=Toxoplasma gondii (strain ATCC 50611 / Me49) OX=508771 GN=TGME49_254120 PE=3 SV=1	PSIRDEVS(1)FEKR	19700000	14096000	15274000	30690000	24745000	30593000	1.57595	1.13713	1.22981	2.21868	1.77418	2.20539
A0A125YL14	195	S	3.04175	0.000952623	Up	Small GTPase Rab2, putative OS=Toxoplasma gondii (strain ATCC 50611 / Me49) OX=508771 GN=TGME49_312050 PE=4 SV=1	CGPVNAYGS(1)R	19039000	17719000	26301000	69290000	67462000	77349000	0.7424	0.696739	1.03223	2.44167	2.3577	2.71792
A0A125YL14	50	S	0.617317	0.00225467	Down	Small GTPase Rab2, putative OS=Toxoplasma gondii (strain ATCC 50611 / Me49) OX=508771 GN=TGME49_312050 PE=4 SV=1	LVS(1)IAGR	19181000	15108000	17745000	12024000	11766000	12051000	2.35901	1.87371	2.19656	1.33638	1.29695	1.33558
A0A125YL38	5	S	0.574763	0.0151388	Down	High mobility group protein b1, putative OS=Toxoplasma gondii (strain ATCC 50611 / Me49) OX=508771 GN=TGME49_247020 PE=4 SV=1	GDGS(1)S(1)DS(1)DVPLKK	105780000	110370000	127470000	56589000	87263000	76747000	2.02619	2.13189	2.4575	0.979559	1.4981	1.32473
A0A125YL38	6	S	0.574763	0.0151388	Down	High mobility group protein b1, putative OS=Toxoplasma gondii (strain ATCC 50611 / Me49) OX=508771 GN=TGME49_247020 PE=4 SV=1	GDGS(1)S(1)DS(1)DVPLKK	105780000	110370000	127470000	56589000	87263000	76747000	2.02619	2.13189	2.4575	0.979559	1.4981	1.32473
A0A125YL38	8	S	0.617493	0.0138861	Down	High mobility group protein b1, putative OS=Toxoplasma gondii (strain ATCC 50611 / Me49) OX=508771 GN=TGME49_247020 PE=4 SV=1	GDGS(1)S(1)DS(1)DVPLKK	85947000	91927000	110300000	56589000	65345000	76747000	1.9079	2.05781	2.46439	1.13522	1.30009	1.53523
A0A125YL40	427	S	0.589421	0.000543683	Down	MORN repeat-containing protein OS=Toxoplasma gondii (strain ATCC 50611 / Me49) OX=508771 GN=TGME49_313290 PE=4 SV=1	AGAAPEFHAS(1)PQ	40303000	42472000	40085000	24558000	27146000	29138000	2.13829	2.27232	2.14052	1.17745	1.29083	1.39308
A0A125YL40	258	S	0.389034	0.00181383	Down	MORN repeat-containing protein OS=Toxoplasma gondii (strain ATCC 50611 / Me49) OX=508771 GN=TGME49_313290 PE=4 SV=1	GSITFPDGSHYVGS(1)FDKDFFDGK	62310000	51722000	48267000	21830000	20132000	28475000	2.89347	2.422	2.2559	0.916086	0.837882	1.19155
A0A125YL40	36	S	4.16047	0.0125462	Up	MORN repeat-containing protein OS=Toxoplasma gondii (strain ATCC 50611 / Me49) OX=508771 GN=TGME49_313290 PE=4 SV=1	KPAQSAPSGLSQQSQQPAEHAVS(1)LR	125880000	129550000	149410000	311840000	834790000	735620000	0.594837	0.617328	0.710606	1.33166	3.53552	3.13244
A0A125YL40	46	S	0.537806	0.00169126	Down	MORN repeat-containing protein OS=Toxoplasma gondii (strain ATCC 50611 / Me49) OX=508771 GN=TGME49_313290 PE=4 SV=1	VAGTGGHS(0.998)PT(0.002)ENTER	1708900000	1540500000	1693200000	840360000	1084500000	1042700000	2.33483	2.12245	2.32839	1.03759	1.32802	1.28377
A0A125YL41	9	S	0.544664	0.00731017	Down	WD domain, G-beta repeat-containing protein OS=Toxoplasma gondii (strain ATCC 50611 / Me49) OX=508771 GN=TGME49_319910 PE=4 SV=1	VADLSPVS(0.826)PS(0.174)R	16884000	16627000	18226000	10854000	12391000	8218100	2.19319	2.17797	2.38287	1.27413	1.44259	0.961967
A0A125YL81	46	S	1.94638	0.000255073	Up	Integral membrane protein, putative OS=Toxoplasma gondii (strain ATCC 50611 / Me49) OX=508771 GN=TGME49_266800 PE=3 SV=1	AAHS(1)LDLYR	668440000	615170000	687430000	1331600000	1402800000	1547500000	1.15532	1.07219	1.19585	2.07987	2.17306	2.41023
A0A125YL81	12	S	4.0979	1.22374e-06	Up	Integral membrane protein, putative OS=Toxoplasma gondii (strain ATCC 50611 / Me49) OX=508771 GN=TGME49_266800 PE=3 SV=1	PASGAGYAGGS(1)IVPDGR	22636000	21372000	23227000	105270000	103200000	99042000	0.652809	0.621539	0.674198	2.74355	2.66748	2.57391
A0A125YL83	152	S	0.616788	0.00968529	Down	Ubiquitin, putative OS=Toxoplasma gondii (strain ATCC 50611 / Me49) OX=508771 GN=TGME49_248460 PE=4 SV=1	IRLS(1)FER	33386000	39443000	31501000	27547000	23092000	21184000	2.04833	2.44029	1.94521	1.52732	1.26979	1.1712
A0A125YL95	214	S	2.04004	0.0156981	Up	Uncharacterized protein OS=Toxoplasma gondii (strain ATCC 50611 / Me49) OX=508771 GN=TGME49_211340 PE=4 SV=1	NFQHNDYQS(1)R	0	8189700	10836000	18915000	24951000	21295000		0.883497	1.16675	1.82864	2.39234	2.05289
A0A125YLA2	160	S	2.25536	0.00281097	Up	WD domain, G-beta repeat-containing protein OS=Toxoplasma gondii (strain ATCC 50611 / Me49) OX=508771 GN=TGME49_240850 PE=4 SV=1	ARDAS(1)ADDS(1)EEEEQIR	11455000	16594000	12918000	35390000	30741000	37026000	0.858981	1.25481	0.974971	2.39823	2.06605	2.50198
A0A125YLA3	199	S	0.566329	0.000251359	Down	Uncharacterized protein OS=Toxoplasma gondii (strain ATCC 50611 / Me49) OX=508771 GN=TGME49_232130 PE=4 SV=1	TLEDDERS(1)DHQFGEEILNK	13952000000	13490000000	14396000000	9528700000	8350400000	8562600000	2.20836	2.15319	2.29342	1.36298	1.18461	1.22131
A0A125YLA3	424	S	0.329842	0.000972849	Down	Uncharacterized protein OS=Toxoplasma gondii (strain ATCC 50611 / Me49) OX=508771 GN=TGME49_232130 PE=4 SV=1	S(0.905)T(0.095)GTVFGGR	38140000	39320000	32425000	0	14201000	12822000	2.50897	2.60835	2.14685		0.837275	0.760078
A0A125YLA3	175	S	0.404737	0.000114761	Down	Uncharacterized protein OS=Toxoplasma gondii (strain ATCC 50611 / Me49) OX=508771 GN=TGME49_232130 PE=4 SV=1	TDS(1)HGLQQK	55367000	60169000	67498000	26976000	28173000	27559000	2.25172	2.4676	2.76289	0.991433	1.02691	1.00999
A0A125YLC1	332	S	1.81322	0.00102577	Up	GYF domain-containing protein OS=Toxoplasma gondii (strain ATCC 50611 / Me49) OX=508771 GN=TGME49_315700 PE=4 SV=1	PS(0.005)S(0.995)FHSASPGFR	11384000	12947000	11904000	25715000	21858000	25757000	1.12292	1.28783	1.18183	2.29224	1.9324	2.28948
A0A125YLC7	161	S	0.575685	0.00912494	Down	Proteasome (Prosome, macropain) 26S subunit, non-ATPase, 9, putative OS=Toxoplasma gondii (strain ATCC 50611 / Me49) OX=508771 GN=TGME49_225580 PE=4 SV=1	S(1)LPEPSEGDK	52482000	44105000	59717000	29267000	32854000	38312000	2.20926	1.87224	2.53013	1.11336	1.23954	1.45331
A0A125YLE3	3	S	0.556454	0.00239441	Down	CCT-beta OS=Toxoplasma gondii (strain ATCC 50611 / Me49) OX=508771 GN=TGME49_243710 PE=3 SV=1	MIS(1)EGGVPDVLQR	41217000	47299000	46782000	31496000	27972000	24574000	2.03087	2.35015	2.32003	1.40244	1.23528	1.09112
A0A125YLE7	161	S	1.61404	0.00114885	Up	Chromatin target of PRMT1 protein C-terminal domain-containing protein OS=Toxoplasma gondii (strain ATCC 50611 / Me49) OX=508771 GN=TGME49_297430 PE=4 SV=1	GGAPVNKES(1)LDAELDKYMGDDNIK	180110000	171240000	205750000	325960000	330940000	346770000	1.24716	1.19572	1.43395	2.03972	2.05385	2.16379
A0A125YLE7	188	S	4.99825	2.06859e-06	Up	Chromatin target of PRMT1 protein C-terminal domain-containing protein OS=Toxoplasma gondii (strain ATCC 50611 / Me49) OX=508771 GN=TGME49_297430 PE=4 SV=1	LDNDLENYFS(1)R	116740000	111960000	105890000	655630000	609430000	601250000	0.57325	0.554401	0.523344	2.90941	2.68215	2.66053
A0A125YLE7	190	S	2.29192	0.000695414	Up	Chromatin target of PRMT1 protein C-terminal domain-containing protein OS=Toxoplasma gondii (strain ATCC 50611 / Me49) OX=508771 GN=TGME49_297430 PE=4 SV=1	S(1)GGVGGAPAPGSGAAGPAGDDASR	94848000	99741000	109710000	222580000	268610000	287520000	0.9465	1.0037	1.10191	2.00724	2.40242	2.58552
A0A125YLE7	201	S	2.15854	2.55914e-05	Up	Chromatin target of PRMT1 protein C-terminal domain-containing protein OS=Toxoplasma gondii (strain ATCC 50611 / Me49) OX=508771 GN=TGME49_297430 PE=4 SV=1	SGGVGGAPAPGS(1)GAAGPAGDDASR	25426000	24632000	27192000	64070000	61934000	60109000	1.04339	1.01931	1.1231	2.376	2.2779	2.22278
A0A125YLE8	250	S	0.43307	0.00138027	Down	Ribosome biogenesis protein BOP1 homolog OS=Toxoplasma gondii (strain ATCC 50611 / Me49) OX=508771 GN=TGME49_301390 PE=3 SV=1	LLEVANPMEEPGDLLS(1)DEDEEENR	69204000	56721000	64162000	0	30885000	30470000	2.47877	2.04874	2.31308		0.991489	0.983481
A0A125YLF1	3911	S	2.40238	0.00104967	Up	SWIM-type domain-containing protein OS=Toxoplasma gondii (strain ATCC 50611 / Me49) OX=508771 GN=TGME49_304720 PE=4 SV=1	HGALPVT(0.001)LERPGS(0.988)AS(0.011)LSK	14084000	13290000	14195000	44137000	31581000	35692000	0.99499	0.946793	1.00934	2.81784	1.99965	2.27223
A0A125YLG2	200	S	0.485704	2.42042e-05	Down	RNA helicase OS=Toxoplasma gondii (strain ATCC 50611 / Me49) OX=508771 GN=TGME49_250770 PE=3 SV=1	S(1)QIYDVFK	2174400000	2009300000	2150700000	1162000000	1180300000	1091600000	2.40572	2.24175	2.39493	1.1618	1.1704	1.08832
A0A125YLH1	43	S	3.59241	3.15619e-05	Up	t-SNARE coiled-coil homology domain-containing protein OS=Toxoplasma gondii (strain ATCC 50611 / Me49) OX=508771 GN=TGME49_205030 PE=4 SV=1	QLS(1)LAMR	10286000	9193500	9971600	35924000	43437000	38746000	0.753369	0.679015	0.73508	2.37776	2.85139	2.55727
A0A125YLH8	290	S	0.53009	0.00123659	Down	Uncharacterized protein OS=Toxoplasma gondii (strain ATCC 50611 / Me49) OX=508771 GN=TGME49_217000 PE=4 SV=1	GVS(1)PPAASPPFQQR	76243000	85882000	91411000	54974000	45915000	49119000	2.0419	2.31939	2.464	1.33049	1.10211	1.18542
A0A125YLI2	245	S	2.98688	4.57881e-05	Up	Lsm12, putative OS=Toxoplasma gondii (strain ATCC 50611 / Me49) OX=508771 GN=TGME49_232720 PE=3 SV=1	EAVESAEGAATAADGVS(0.902)S(0.098)R	54249000	52152000	58431000	170760000	178600000	200180000	0.820714	0.795625	0.889716	2.33457	2.42168	2.72903
A0A125YLI2	184	S	1.87572	0.00255614	Up	Lsm12, putative OS=Toxoplasma gondii (strain ATCC 50611 / Me49) OX=508771 GN=TGME49_232720 PE=3 SV=1	IT(0.003)S(0.997)VVMK	4617900	4529700	5341000	11665000	9510000	9152900	1.1136	1.10152	1.29634	2.5421	2.05543	1.98899
A0A125YLI8	534	S	0.177486	0.00105993	Down	molybdopterin adenylyltransferase OS=Toxoplasma gondii (strain ATCC 50611 / Me49) OX=508771 GN=TGME49_293480 PE=3 SV=1	AALAGCS(1)PR	46231000	37554000	40734000	0	6995300	9468800	2.95331	2.41919	2.61904		0.400514	0.545079
A0A125YLI8	1192	S	0.25977	5.7526e-05	Down	molybdopterin adenylyltransferase OS=Toxoplasma gondii (strain ATCC 50611 / Me49) OX=508771 GN=TGME49_293480 PE=3 SV=1	KKPS(0.907)GGLT(0.093)QNEAEEFGDVDR	112180000	104840000	98226000	30845000	33777000	26787000	2.98136	2.80972	2.62744	0.740806	0.804552	0.641521
A0A125YLJ4	279	S	0.43412	1.60762e-05	Down	14-3-3 protein OS=Toxoplasma gondii (strain ATCC 50611 / Me49) OX=508771 GN=TGME49_263090 PE=3 SV=1	RAFDDAITEFDNVS(1)EDSYK	9562800000	9133300000	9668100000	4801700000	4367600000	4572300000	2.45453	2.364	2.49765	1.11378	1.00476	1.05756
A0A125YLK0	331	S	0.625516	0.00412581	Down	Uncharacterized protein OS=Toxoplasma gondii (strain ATCC 50611 / Me49) OX=508771 GN=TGME49_304520 PE=4 SV=1	LT(0.002)S(0.1)NAS(0.865)LDS(0.021)LS(0.012)PR	31514000	29812000	34364000	21444000	0	22996000	2.02542	1.93215	2.22292	1.24549		1.33184
A0A125YLK2	360	S	1.74754	0.00158551	Up	Ribosomal L1p/L10e family protein OS=Toxoplasma gondii (strain ATCC 50611 / Me49) OX=508771 GN=TGME49_314750 PE=4 SV=1	HYVST(0.061)S(0.939)PPAAPPPAK	323550000	283550000	307560000	576920000	0	609620000	1.38681	1.22558	1.32683	2.23467		2.35463
A0A125YSM1	33	S	0.404843	7.41232e-05	Down	Histone H3 OS=Toxoplasma gondii (strain ATCC 50611 / Me49) OX=508771 GN=TGME49_261240 PE=3 SV=1	SAPMS(1)GGIK	166360000	148030000	154920000	67275000	77359000	67446000	2.63863	2.36764	2.47312	0.964282	1.0997	0.963991
A0A125YSM1	58	S	0.629019	0.0362041	Down	Histone H3 OS=Toxoplasma gondii (strain ATCC 50611 / Me49) OX=508771 GN=TGME49_261240 PE=3 SV=1	S(0.921)T(0.079)DLLIR	13582000	13062000	9968200	8745200	0	8348800	2.27763	2.20885	1.68246	1.32529		1.26163
A0A125YLL7	12	S	0.466246	0.0258711	Down	Vesicle-associated membrane protein, putative OS=Toxoplasma gondii (strain ATCC 50611 / Me49) OX=508771 GN=TGME49_230430 PE=3 SV=1	GS(1)VVLAEHSDMEGNFPTVTR	27710000	33402000	39706000	25104000	13790000	13551000	1.954	2.37518	2.81807	1.59975	0.871538	0.861086
A0A125YLN8	196	S	0.556391	0.00773089	Down	Splicing factor U2AF family SnRNP auxilary factor large subunit, RRM domain-containing protein OS=Toxoplasma gondii (strain ATCC 50611 / Me49) OX=508771 GN=TGME49_319850 PE=4 SV=1	RNPDIS(0.01)T(0.991)S(0.999)HER	111610000	148450000	136810000	76182000	74785000	95581000	1.87471	2.51448	2.3129	1.15639	1.12585	1.44674
A0A125YLN8	200	S	0.322673	3.90608e-05	Down	Splicing factor U2AF family SnRNP auxilary factor large subunit, RRM domain-containing protein OS=Toxoplasma gondii (strain ATCC 50611 / Me49) OX=508771 GN=TGME49_319850 PE=4 SV=1	RNPDIS(0.048)T(0.959)S(0.993)HERS(1)R	110940000	94403000	98346000	38370000	34366000	36597000	2.90295	2.491	2.5901	0.907329	0.805963	0.862949
A0A125YLN8	202	S	0.322673	3.90608e-05	Down	Splicing factor U2AF family SnRNP auxilary factor large subunit, RRM domain-containing protein OS=Toxoplasma gondii (strain ATCC 50611 / Me49) OX=508771 GN=TGME49_319850 PE=4 SV=1	NPDIS(0.013)T(0.582)S(0.405)HERS(1)RS(1)R	110940000	94403000	98346000	38370000	34366000	36597000	2.90295	2.491	2.5901	0.907329	0.805963	0.862949
A0A125YLN8	44	S	3.75557	0.00696684	Up	Splicing factor U2AF family SnRNP auxilary factor large subunit, RRM domain-containing protein OS=Toxoplasma gondii (strain ATCC 50611 / Me49) OX=508771 GN=TGME49_319850 PE=4 SV=1	SRDS(1)FRGDR	0	25305000	28307000	82628000	137580000	117930000		0.586648	0.654992	1.71666	2.83481	2.44313
A0A125YLP6	611	S	0.485334	0.0172322	Down	MORN repeat-containing protein OS=Toxoplasma gondii (strain ATCC 50611 / Me49) OX=508771 GN=TGME49_319880 PE=4 SV=1	DSETVEWS(1)EEEVHADAK	37927000	0	42294000	20891000	0	22403000	2.21239		2.48314	1.10127		1.17763
A0A125YLP6	215	S	0.61133	0.0103695	Down	MORN repeat-containing protein OS=Toxoplasma gondii (strain ATCC 50611 / Me49) OX=508771 GN=TGME49_319880 PE=4 SV=1	EGGDS(1)DTAEDASFFSGK	37088000	43797000	42889000	31865000	23382000	29196000	1.92505	2.2924	2.24059	1.49466	1.08774	1.36559
A0A125YLP6	231	S	1.69106	0.000589985	Up	MORN repeat-containing protein OS=Toxoplasma gondii (strain ATCC 50611 / Me49) OX=508771 GN=TGME49_319880 PE=4 SV=1	ERQS(1)FESPCSHDGGGER	15544000	17988000	17760000	30842000	33031000	32972000	1.13403	1.32337	1.3041	2.03341	2.15982	2.16768
A0A125YLP6	1683	S	0.478819	0.0145106	Down	MORN repeat-containing protein OS=Toxoplasma gondii (strain ATCC 50611 / Me49) OX=508771 GN=TGME49_319880 PE=4 SV=1	YAGLLHLPS(1)R	30472000	29241000	20912000	18078000	13572000	11415000	2.66251	2.57644	1.83905	1.42745	1.06284	0.898781
A0A125YLP9	28	S	0.546744	7.86271e-05	Down	Inner membrane complex protein 24 OS=Toxoplasma gondii (strain ATCC 50611 / Me49) OX=508771 GN=TGME49_258470 PE=4 SV=1	GSTNGLPESGGLGLAKES(1)ET(1)PS(1)EK	82828000	77457000	76132000	46061000	47497000	50704000	2.35149	2.2175	2.17541	1.18174	1.20856	1.29717
A0A125YLP9	32	S	0.431792	0.00183699	Down	Inner membrane complex protein 24 OS=Toxoplasma gondii (strain ATCC 50611 / Me49) OX=508771 GN=TGME49_258470 PE=4 SV=1	GSTNGLPESGGLGLAKES(1)ET(1)PS(1)EK	34117000	41418000	44488000	17192000	18254000	22420000	2.07275	2.53747	2.72036	0.943894	0.993959	1.22744
A0A125YLP9	35	S	0.431792	0.00183699	Down	Inner membrane complex protein 24 OS=Toxoplasma gondii (strain ATCC 50611 / Me49) OX=508771 GN=TGME49_258470 PE=4 SV=1	ES(0.001)ET(0.999)PS(1)EKS(1)VPLS(1)PK	34117000	41418000	44488000	17192000	18254000	22420000	2.07275	2.53747	2.72036	0.943894	0.993959	1.22744
A0A125YLP9	39	S	0.442	3.6411e-05	Down	Inner membrane complex protein 24 OS=Toxoplasma gondii (strain ATCC 50611 / Me49) OX=508771 GN=TGME49_258470 PE=4 SV=1	ES(0.001)ET(0.999)PS(1)EKS(1)VPLS(1)PK	192120000	206110000	196450000	100040000	91794000	101540000	2.33807	2.52942	2.40628	1.10022	1.00123	1.11355
A0A125YLP9	111	S	2.32046	0.00131943	Up	Inner membrane complex protein 24 OS=Toxoplasma gondii (strain ATCC 50611 / Me49) OX=508771 GN=TGME49_258470 PE=4 SV=1	KLS(1)S(1)YLQDIPLGFFQSR	31549000	38853000	35920000	93856000	103880000	77785000	0.892946	1.10892	1.02326	2.40062	2.63516	1.98392
A0A125YLP9	112	S	1.52855	0.0163049	Up	Inner membrane complex protein 24 OS=Toxoplasma gondii (strain ATCC 50611 / Me49) OX=508771 GN=TGME49_258470 PE=4 SV=1	KLS(1)S(1)YLQDIPLGFFQSR	209880000	210080000	194140000	399680000	362990000	284960000	1.36501	1.3778	1.27083	2.34908	2.11589	1.67008
A0A125YLP9	50	S	2.12728	0.00826103	Up	Inner membrane complex protein 24 OS=Toxoplasma gondii (strain ATCC 50611 / Me49) OX=508771 GN=TGME49_258470 PE=4 SV=1	QLS(1)VAFAESVETEEELK	15235000	16879000	10007000	33993000	32804000	33206000	1.15851	1.29432	0.765895	2.33597	2.23573	2.27542
A0A125YLP9	8	S	0.484662	0.000263525	Down	Inner membrane complex protein 24 OS=Toxoplasma gondii (strain ATCC 50611 / Me49) OX=508771 GN=TGME49_258470 PE=4 SV=1	SQSDLS(0.053)S(0.947)PR	164930000	164600000	192320000	90693000	99926000	91749000	2.21641	2.23058	2.60126	1.1014	1.20355	1.11107
A0A125YLP9	89	S	4.40507	5.85939e-05	Up	Inner membrane complex protein 24 OS=Toxoplasma gondii (strain ATCC 50611 / Me49) OX=508771 GN=TGME49_258470 PE=4 SV=1	TETT(0.001)MS(0.997)T(0.002)TWCASEK	49331000	37958000	43352000	225730000	198780000	217480000	0.690037	0.535418	0.610337	2.8534	2.49207	2.74132
A0A125YLR8	249	S	2.40643	0.000634805	Up	TCP-1 chaperonin, putative OS=Toxoplasma gondii (strain ATCC 50611 / Me49) OX=508771 GN=TGME49_318410 PE=3 SV=1	SEVNS(1)GFFYSSAEER	25020000	31924000	32081000	74732000	80099000	84399000	0.82376	1.05991	1.06309	2.22352	2.36361	2.50402
A0A125YLR8	126	S	1.69416	0.0273993	Up	TCP-1 chaperonin, putative OS=Toxoplasma gondii (strain ATCC 50611 / Me49) OX=508771 GN=TGME49_318410 PE=3 SV=1	S(1)KCLEVLDQLK	8710500	10960000	10875000	24234000	15763000	17752000	1.06619	1.35282	1.33976	2.68063	1.72928	1.95806
A0A125YLS2	180	S	2.72448	1.4233e-05	Up	Small GTP binding protein rab1a, putative OS=Toxoplasma gondii (strain ATCC 50611 / Me49) OX=508771 GN=TGME49_214770 PE=4 SV=1	VQVNQQQS(1)RPNANVR	62017000	54405000	56538000	170530000	175090000	180260000	0.959086	0.848443	0.880026	2.38325	2.42685	2.51208
A0A125YLS3	188	S	1.64534	0.00199697	Up	F-box domain-containing protein OS=Toxoplasma gondii (strain ATCC 50611 / Me49) OX=508771 GN=TGME49_310930 PE=4 SV=1	LQTKES(1)GVKAPS(1)PR	13601000	15662000	13236000	23766000	27812000	26499000	1.21909	1.41562	1.19407	1.92505	2.23424	2.14033
A0A125YLS3	73	S	2.1254	0.00361706	Up	F-box domain-containing protein OS=Toxoplasma gondii (strain ATCC 50611 / Me49) OX=508771 GN=TGME49_310930 PE=4 SV=1	NLPS(0.999)KGEKPS(0.001)R	0	108170000	93772000	238670000	264960000	216940000		1.06492	0.921409	2.10567	2.31839	1.90853
A0A125YLS3	575	S	1.92608	0.000196972	Up	F-box domain-containing protein OS=Toxoplasma gondii (strain ATCC 50611 / Me49) OX=508771 GN=TGME49_310930 PE=4 SV=1	S(0.043)LS(0.957)ANFDEGVILSPCGQPCPTNMPSR	55577000	55368000	51216000	125400000	114340000	108830000	1.17605	1.18149	1.0908	2.39801	2.16853	2.07524
A0A125YLS3	220	S	0.588076	0.0464467	Down	F-box domain-containing protein OS=Toxoplasma gondii (strain ATCC 50611 / Me49) OX=508771 GN=TGME49_310930 PE=4 SV=1	TQVEDGELS(0.005)S(0.995)LPS(0.07)S(0.908)PT(0.021)AS(0.001)AEVATDKPGEGR	135720000	84891000	147260000	88366000	78004000	74961000	2.40773	1.51867	2.6294	1.41667	1.24027	1.19836
A0A125YLS6	7	S	0.459372	0.00260596	Down	ADP/ATP translocase OS=Toxoplasma gondii (strain ATCC 50611 / Me49) OX=508771 GN=TGME49_249900 PE=3 SV=1	AAPT(0.007)VS(0.993)AGGK	42007000	41620000	40902000	22654000	16717000	24450000	2.41035	2.40823	2.36217	1.1747	0.85971	1.26423
A0A125YLS6	57	S	1.7527	0.0390515	Up	ADP/ATP translocase OS=Toxoplasma gondii (strain ATCC 50611 / Me49) OX=508771 GN=TGME49_249900 PE=3 SV=1	MLIQT(0.074)QDS(0.926)IPEIK	0	13612000	18062000	36857000	27368000	28903000		0.99056	1.31188	2.40361	1.77011	1.87955
A0A125YLT4	1764	S	2.32506	0.000368962	Up	Ancestral coatomer element 1 Sec16/Sec31 domain-containing protein OS=Toxoplasma gondii (strain ATCC 50611 / Me49) OX=508771 GN=TGME49_294730 PE=3 SV=1	KALS(1)AEER	19324000	19393000	21848000	46270000	53271000	57669000	0.958989	0.970507	1.09128	2.07509	2.36942	2.57897
A0A125YLT4	769	S	2.2312	0.000242795	Up	Ancestral coatomer element 1 Sec16/Sec31 domain-containing protein OS=Toxoplasma gondii (strain ATCC 50611 / Me49) OX=508771 GN=TGME49_294730 PE=3 SV=1	EIEGT(0.023)LAS(0.974)EET(0.003)EEKGEIR	25511000	25128000	23435000	55570000	60578000	68328000	1.06637	1.05919	0.985946	2.09914	2.2695	2.57375
A0A125YLT4	823	S	2.83323	0.00164954	Up	Ancestral coatomer element 1 Sec16/Sec31 domain-containing protein OS=Toxoplasma gondii (strain ATCC 50611 / Me49) OX=508771 GN=TGME49_294730 PE=3 SV=1	ELWTS(0.002)S(0.033)S(0.965)LLPASAPR	10457000	16681000	12493000	43670000	40971000	40755000	0.68482	1.10161	0.823464	2.58449	2.40481	2.40513
A0A125YLT4	1689	S	2.31487	0.00141333	Up	Ancestral coatomer element 1 Sec16/Sec31 domain-containing protein OS=Toxoplasma gondii (strain ATCC 50611 / Me49) OX=508771 GN=TGME49_294730 PE=3 SV=1	FSSLNS(1)HLLALHR	7133700	9733800	9150900	23205000	20521000	23519000	0.826662	1.13745	1.0673	2.43006	2.13131	2.45595
A0A125YLT4	138	S	2.20018	0.000451761	Up	Ancestral coatomer element 1 Sec16/Sec31 domain-containing protein OS=Toxoplasma gondii (strain ATCC 50611 / Me49) OX=508771 GN=TGME49_294730 PE=3 SV=1	S(1)MEHPLEK	15278000	15643000	16335000	44063000	35172000	36789000	1.01125	1.04412	1.08823	2.63565	2.08652	2.19431
A0A125YLT9	156	S	5.8198	3.04361e-05	Up	Microneme protein MIC10 OS=Toxoplasma gondii (strain ATCC 50611 / Me49) OX=508771 GN=MIC10 PE=4 SV=1	DMDS(1)AMEER	147400000	169220000	187980000	1183000000	1059600000	1035700000	0.421112	0.487516	0.54053	3.05426	2.71317	2.66638
A0A125YLT9	180	S	6.44797	2.008e-05	Up	Microneme protein MIC10 OS=Toxoplasma gondii (strain ATCC 50611 / Me49) OX=508771 GN=MIC10 PE=4 SV=1	NS(1)DKVMEELK	58070000	45039000	54092000	372870000	359300000	398770000	0.487206	0.381054	0.456775	2.82709	2.7018	3.01489
A0A125YLU0	181	S	4.73941	0.00435116	Up	OTU family cysteine protease OS=Toxoplasma gondii (strain ATCC 50611 / Me49) OX=508771 GN=TGME49_258780 PE=4 SV=1	DPASPKPPQRPLS(1)DGES(1)FDAWTPDAPDGVR	27760000	27916000	29439000	232290000	110540000	107000000	0.560835	0.568729	0.598614	4.24099	2.00157	1.94799
A0A125YLU0	161	S	0.631106	0.0139484	Down	OTU family cysteine protease OS=Toxoplasma gondii (strain ATCC 50611 / Me49) OX=508771 GN=TGME49_258780 PE=4 SV=1	EYAES(1)LPR	14672000	15971000	17937000	10716000	12118000	0	1.85033	2.03109	2.27676	1.22128	1.3697
A0A125YLU0	38	S	2.09917	0.000589526	Up	OTU family cysteine protease OS=Toxoplasma gondii (strain ATCC 50611 / Me49) OX=508771 GN=TGME49_258780 PE=4 SV=1	LPS(1)SLASHER	146870000	126940000	145340000	288350000	348620000	345180000	1.13273	0.987254	1.1282	2.00972	2.4098	2.39898
A0A125YLU0	56	S	0.574253	0.000167366	Down	OTU family cysteine protease OS=Toxoplasma gondii (strain ATCC 50611 / Me49) OX=508771 GN=TGME49_258780 PE=4 SV=1	TDAVPAMLPPS(1)PR	57574000	54403000	55234000	34902000	0	36383000	2.17415	2.07168	2.09931	1.19106		1.23808
A0A125YLU0	120	S	0.618988	5.14944e-05	Down	OTU family cysteine protease OS=Toxoplasma gondii (strain ATCC 50611 / Me49) OX=508771 GN=TGME49_258780 PE=4 SV=1	VALES(1)PS(0.002)HS(0.998)R	336730000	345360000	352700000	237520000	248100000	229410000	2.07976	2.151	2.19253	1.32572	1.37339	1.27683
A0A125YLU4	114	S	1.68824	0.000271347	Up	Peptidyl-prolyl cis-trans isomerase OS=Toxoplasma gondii (strain ATCC 50611 / Me49) OX=508771 GN=TGME49_230520 PE=3 SV=1	GVGVS(1)GKPLCYK	22585000	22594000	22082000	38713000	45065000	42991000	1.25799	1.26907	1.23795	1.94865	2.24973	2.15785
A0A125YLV3	268	S	1.56976	0.00900399	Up	Replication protein A2 OS=Toxoplasma gondii (strain ATCC 50611 / Me49) OX=508771 GN=TGME49_253080 PE=4 SV=1	GPAASHGPAQKPS(0.002)S(0.012)S(0.986)LS(0.996)PS(0.004)HGYGR	43963000	41853000	33364000	65075000	67648000	76058000	1.44874	1.3908	1.10659	1.93793	1.99798	2.25858
A0A125YLX3	243	S	1.99953	0.031143	Up	3-hydroxyacyl-CoA dehydrogenase, NAD binding domain-containing protein OS=Toxoplasma gondii (strain ATCC 50611 / Me49) OX=508771 GN=TGME49_232090 PE=4 SV=1	PTLSYSSHASPPGMS(0.11)AS(0.877)DGS(0.013)GGLR	27244000	30818000	19562000	53109000	62476000	0	1.26995	1.44863	0.917777	2.2372	2.61014
A0A125YLY1	2	S	2.71907	7.22848e-05	Up	CDK5 regulatory subunit-associated protein 3 OS=Toxoplasma gondii (strain ATCC 50611 / Me49) OX=508771 GN=TGME49_310630 PE=3 SV=1	S(1)FGGGGVQAQLDVPYQK	25792000	29358000	25647000	87683000	78652000	78884000	0.855009	0.981407	0.855717	2.62677	2.33685	2.35647
A0A125YLY2	211	S	1.86918	0.00681653	Up	Uncharacterized protein OS=Toxoplasma gondii (strain ATCC 50611 / Me49) OX=508771 GN=TGME49_248360 PE=4 SV=1	NIVFHHVGGS(1)NEEVWGASQVQPTVK	150200000	156680000	165810000	375710000	352210000	258360000	1.11262	1.17039	1.23622	2.51508	2.33838	1.72461
A0A125YLY2	71	S	3.36699	0.000308599	Up	Uncharacterized protein OS=Toxoplasma gondii (strain ATCC 50611 / Me49) OX=508771 GN=TGME49_248360 PE=4 SV=1	TDEQTTAEDS(1)ALGLTTK	0	8778000	10156000	37402000	34740000	34840000		0.633133	0.731128	2.41757	2.22703	2.24558
A0A125YLY5	59	S	1.57898	0.000291807	Up	SGS domain-containing protein OS=Toxoplasma gondii (strain ATCC 50611 / Me49) OX=508771 GN=TGME49_305820 PE=4 SV=1	IAHLECSEADFS(1)ERDEVKR	171420000	184870000	189060000	333270000	314530000	313400000	1.22971	1.33735	1.36505	2.16052	2.02226	2.02595
A0A125YLY5	251	S	4.56613	0.000154703	Up	SGS domain-containing protein OS=Toxoplasma gondii (strain ATCC 50611 / Me49) OX=508771 GN=TGME49_305820 PE=4 SV=1	MS(0.93)GNS(0.07)PFGDMNEL	0	3936700	4164900	19290000	20246000	22553000		0.509371	0.53787	2.23675	2.3283	2.60769
A0A125YLZ6	177	S	0.457584	0.00015667	Down	Uncharacterized protein OS=Toxoplasma gondii (strain ATCC 50611 / Me49) OX=508771 GN=TGME49_266630 PE=4 SV=1	EPPFPLPS(1)DGHDGAER	31676000	33128000	34893000	17244000	18249000	15438000	2.27274	2.39691	2.5198	1.11809	1.17353	0.998155
A0A125YLZ6	204	S	0.431356	4.35148e-05	Down	Uncharacterized protein OS=Toxoplasma gondii (strain ATCC 50611 / Me49) OX=508771 GN=TGME49_266630 PE=4 SV=1	NGDS(1)EDFFR	17984000	15557000	16795000	7758400	8182000	8291500	2.60651	2.27371	2.44997	1.01617	1.06284	1.08291
A0A125YM16	2260	S	1.66638	0.0152339	Up	Formin FRM2 OS=Toxoplasma gondii (strain ATCC 50611 / Me49) OX=508771 GN=FRM2 PE=4 SV=1	ADS(1)VFAASTCDEGR	13313000	13213000	14187000	23960000	20698000	31048000	1.23588	1.23691	1.32556	2.01006	1.72212	2.5973
A0A125YM16	2776	S	3.58969	0.000118348	Up	Formin FRM2 OS=Toxoplasma gondii (strain ATCC 50611 / Me49) OX=508771 GN=FRM2 PE=4 SV=1	TLGS(1)FGGWR	4825100	5646400	4207400	19242000	19598000	19983000	0.709467	0.837211	0.622656	2.55681	2.58269	2.64774
A0A125YM16	4090	S	1.80245	0.0107788	Up	Formin FRM2 OS=Toxoplasma gondii (strain ATCC 50611 / Me49) OX=508771 GN=FRM2 PE=4 SV=1	T(0.001)S(0.003)S(0.982)S(0.014)EAVHAGDGIR	13294000	19109000	19818000	33040000	34917000	37169000	0.913107	1.32355	1.37004	2.05082	2.1495	2.30057
A0A125YM25	81	S	1.71077	0.00066306	Up	Uncharacterized protein OS=Toxoplasma gondii (strain ATCC 50611 / Me49) OX=508771 GN=TGME49_232030 PE=4 SV=1	ELEKES(1)MK	107980000	111700000	94887000	189020000	207120000	204590000	1.27499	1.33	1.12766	2.01693	2.19189	2.17688
A0A125YM25	166	S	2.77658	0.00040064	Up	Uncharacterized protein OS=Toxoplasma gondii (strain ATCC 50611 / Me49) OX=508771 GN=TGME49_232030 PE=4 SV=1	SAPAVGDSSYCSQPS(1)LLCR	36924000	45994000	36901000	114900000	138640000	118000000	0.812146	1.02015	0.816906	2.28385	2.73306	2.33881
A0A125YM31	3	S	4.67334	7.68615e-05	Up	Mitochondrial import inner membrane translocase subunit OS=Toxoplasma gondii (strain ATCC 50611 / Me49) OX=508771 GN=TGME49_254610 PE=3 SV=1	MDS(1)DIPADK	2660600	3099900	2684800	13672000	13385000	17000000	0.547679	0.643474	0.556245	2.54331	2.46945	3.15343
A0A125YM38	356	S	1.81551	0.000745398	Up	Transcription elongation factor A TFIIS OS=Toxoplasma gondii (strain ATCC 50611 / Me49) OX=508771 GN=TCEA1 PE=4 SV=1	KES(1)MEACQSDWEMK	176160000	215340000	201960000	402590000	388540000	411760000	1.05984	1.30646	1.22295	2.18886	2.0951	2.23237
A0A125YM58	222	S	2.79304	4.11578e-07	Up	Ion transport domain-containing protein OS=Toxoplasma gondii (strain ATCC 50611 / Me49) OX=508771 GN=TGME49_253640 PE=4 SV=1	AFGDEFGPNDS(1)QHVR	215640000	206560000	211800000	660230000	645250000	670840000	0.892812	0.862411	0.882602	2.47029	2.39438	2.50287
A0A125YM60	611	S	2.21959	0.00101447	Up	Glyceraldehyde-3-phosphate dehydrogenase GAPDH2 OS=Toxoplasma gondii (strain ATCC 50611 / Me49) OX=508771 GN=GAPDH2 PE=3 SV=1	RNS(1)FAPTGK	122280000	91629000	94034000	267210000	246300000	248960000	1.23461	0.932918	0.955578	2.43808	2.22881	2.26512
A0A125YM63	121	S	4.69985	0.00124118	Up	Uncharacterized protein OS=Toxoplasma gondii (strain ATCC 50611 / Me49) OX=508771 GN=TGME49_319510 PE=4 SV=1	GES(1)LFVAEAR	12730000	21797000	11828000	82232000	82936000	78167000	0.474919	0.820021	0.44413	2.77238	2.77312	2.62786
A0A125YM63	84	S	2.77022	4.67158e-05	Up	Uncharacterized protein OS=Toxoplasma gondii (strain ATCC 50611 / Me49) OX=508771 GN=TGME49_319510 PE=4 SV=1	MQT(0.019)S(0.977)LS(0.003)S(0.001)LPR	148410000	149790000	169880000	452040000	503840000	491770000	0.837247	0.852139	0.964585	2.30456	2.54752	2.5
A0A125YM69	58	S	0.348854	0.000774369	Down	Uncharacterized protein OS=Toxoplasma gondii (strain ATCC 50611 / Me49) OX=508771 GN=TGME49_305600 PE=4 SV=1	NAAEKEDS(1)DEEFFDLATVVAEGR	135730000	105120000	112170000	43164000	40419000	53801000	2.99121	2.33611	2.48803	0.859634	0.798346	1.06844
A0A125YM71	1799	S	0.473647	0.00314611	Down	Uncharacterized protein OS=Toxoplasma gondii (strain ATCC 50611 / Me49) OX=508771 GN=TGME49_280590 PE=4 SV=1	EEGAKES(1)PTPTPR	47069000	50560000	41910000	0	23134000	26131000	2.24526	2.43207	2.01214		0.989049	1.12325
A0A125YM76	202	S	0.513485	0.000111363	Down	RNA recognition motif-containing protein OS=Toxoplasma gondii (strain ATCC 50611 / Me49) OX=508771 GN=TGME49_291330 PE=4 SV=1	S(1)PFGPYSQDFSR	142720000	137960000	136900000	86239000	75407000	77630000	2.34822	2.28899	2.26708	1.28227	1.11199	1.15099
A0A125YM76	86	S	0.42948	1.4072e-05	Down	RNA recognition motif-containing protein OS=Toxoplasma gondii (strain ATCC 50611 / Me49) OX=508771 GN=TGME49_291330 PE=4 SV=1	SAAS(1)PFFSDR	222230000	218880000	230790000	100850000	110680000	110600000	2.41617	2.39976	2.52552	0.990883	1.07852	1.0836
A0A125YM76	9	S	1.98458	0.01061	Up	RNA recognition motif-containing protein OS=Toxoplasma gondii (strain ATCC 50611 / Me49) OX=508771 GN=TGME49_291330 PE=4 SV=1	TQSMLDMS(1)LDDIVAAHR	6436400	6224900	4745900	10841000	15990000	11744000	1.24256	1.21184	0.922149	1.89132	2.76667	2.04305
A0A125YM80	159	S	1.65851	0.00279028	Up	Autophagy-related protein 7 atg7, putative OS=Toxoplasma gondii (strain ATCC 50611 / Me49) OX=508771 GN=TGME49_229690 PE=4 SV=1	RAES(1)LPEGGQEWR	39053000	38906000	31732000	72539000	66036000	64440000	1.34972	1.35594	1.10381	2.26559	2.04552	2.00693
A0A125YMA5	83	S	0.531016	0.00014412	Down	Uncharacterized protein OS=Toxoplasma gondii (strain ATCC 50611 / Me49) OX=508771 GN=TGME49_243290 PE=4 SV=1	LS(1)PPGTR	162930000	171620000	149910000	99091000	95284000	92763000	2.2821	2.42403	2.11335	1.25426	1.19616	1.17084
A0A125YMC0	115	S	5.00582	0.000188754	Up	Elongator complex protein ELP3 OS=Toxoplasma gondii (strain ATCC 50611 / Me49) OX=508771 GN=ELP3 PE=4 SV=1	HLLS(1)FQR	4039400	5690800	5527300	30369000	29122000	25801000	0.434172	0.616815	0.597951	2.94983	2.80544	2.49902
A0A125YMC3	12	S	1.8964	0.00332238	Up	Uncharacterized protein OS=Toxoplasma gondii (strain ATCC 50611 / Me49) OX=508771 GN=TGME49_278960 PE=4 SV=1	AFS(1)AGGGRPPGLSDSDFHR	167060000	141630000	124150000	317360000	328420000	270190000	1.33859	1.14437	1.00122	2.29799	2.35851	1.95088
A0A125YMC3	48	S	1.7863	0.0158472	Up	Uncharacterized protein OS=Toxoplasma gondii (strain ATCC 50611 / Me49) OX=508771 GN=TGME49_278960 PE=4 SV=1	RFEGS(0.997)LET(0.003)AEK	10787000	14300000	14159000	28468000	20894000	28887000	0.992215	1.32641	1.31083	2.36638	1.72251	2.39439
A0A125YMD4	150	S	1.60182	0.0126421	Up	RanBP2-type domain-containing protein OS=Toxoplasma gondii (strain ATCC 50611 / Me49) OX=508771 GN=TGME49_238510 PE=4 SV=1	DAS(1)VS(0.996)WS(0.004)R	19395000	15082000	13431000	27213000	27866000	30534000	1.56987	1.23104	1.09419	1.99055	2.02155	2.22714
A0A125YMD4	700	S	0.515127	0.000673613	Down	RanBP2-type domain-containing protein OS=Toxoplasma gondii (strain ATCC 50611 / Me49) OX=508771 GN=TGME49_238510 PE=4 SV=1	LLEQGS(1)EGGR	74959000	72638000	63584000	36647000	41387000	43391000	2.43567	2.3801	2.07946	1.0761	1.20529	1.27052
A0A125YMD4	388	S	1.92068	9.73628e-05	Up	RanBP2-type domain-containing protein OS=Toxoplasma gondii (strain ATCC 50611 / Me49) OX=508771 GN=TGME49_238510 PE=4 SV=1	SDS(1)WACFR	99277000	106480000	107530000	228620000	211150000	231860000	1.08937	1.17823	1.18758	2.26705	2.07659	2.29266
A0A125YMD8	223	S	1.86104	0.0218603	Up	Uncharacterized protein OS=Toxoplasma gondii (strain ATCC 50611 / Me49) OX=508771 GN=TGME49_246710 PE=4 SV=1	HT(0.003)S(0.994)S(0.003)LGLDANTAAAFR	11774000	10772000	7275000	17464000	20327000	24141000	1.38685	1.27949	0.862473	1.85896	2.14591	2.5624
A0A125YME2	1704	S	1.83809	0.00249271	Up	Uncharacterized protein OS=Toxoplasma gondii (strain ATCC 50611 / Me49) OX=508771 GN=TGME49_301400 PE=4 SV=1	AS(0.035)S(0.953)FS(0.011)T(0.001)GGIPGLALVSR	9975900	13062000	12066000	24883000	22336000	24818000	1.00629	1.32867	1.22501	2.26826	2.01934	2.25592
A0A125YME2	1889	S	2.38108	0.00721771	Up	Uncharacterized protein OS=Toxoplasma gondii (strain ATCC 50611 / Me49) OX=508771 GN=TGME49_301400 PE=4 SV=1	GAQPHEYLQGGS(1)IDHIHSAK	10681000	14694000	14195000	0	34892000	35381000	0.875755	1.21492	1.17142		2.56408	2.61414
A0A125YME2	2228	S	0.504249	0.000405573	Down	Uncharacterized protein OS=Toxoplasma gondii (strain ATCC 50611 / Me49) OX=508771 GN=TGME49_301400 PE=4 SV=1	VFDEGS(1)DGGDR	14920000	16520000	16155000	9669000	8109300	9007300	2.16787	2.42054	2.36254	1.2696	1.05605	1.17936
A0A125YME7	132	S	0.61877	0.00134308	Down	Uncharacterized protein OS=Toxoplasma gondii (strain ATCC 50611 / Me49) OX=508771 GN=TGME49_215430 PE=4 SV=1	IMS(0.992)S(0.008)SAPSEPNPR	57725000	58749000	64841000	38993000	40572000	45673000	2.03509	2.08861	2.30079	1.2423	1.28198	1.451
A0A125YME9	270	S	0.631324	0.00730444	Down	Zinc finger, C3HC4 type (RING finger) domain-containing protein OS=Toxoplasma gondii (strain ATCC 50611 / Me49) OX=508771 GN=TGME49_318450 PE=4 SV=1	S(0.003)GS(0.003)PT(0.003)IS(0.999)IS(0.999)PENAAS(0.993)PER	39465000	34951000	44670000	30001000	29032000	24878000	2.1011	1.87643	2.39364	1.44342	1.38531	1.19354
A0A125YME9	272	S	0.631324	0.00730444	Down	Zinc finger, C3HC4 type (RING finger) domain-containing protein OS=Toxoplasma gondii (strain ATCC 50611 / Me49) OX=508771 GN=TGME49_318450 PE=4 SV=1	S(0.003)GS(0.003)PT(0.003)IS(0.999)IS(0.999)PENAAS(0.993)PER	39465000	34951000	44670000	30001000	29032000	24878000	2.1011	1.87643	2.39364	1.44342	1.38531	1.19354
A0A125YME9	278	S	0.631324	0.00730444	Down	Zinc finger, C3HC4 type (RING finger) domain-containing protein OS=Toxoplasma gondii (strain ATCC 50611 / Me49) OX=508771 GN=TGME49_318450 PE=4 SV=1	S(0.003)GS(0.003)PT(0.003)IS(0.999)IS(0.999)PENAAS(0.993)PER	39465000	34951000	44670000	30001000	29032000	24878000	2.1011	1.87643	2.39364	1.44342	1.38531	1.19354
A0A125YMG0	67	S	0.601539	0.00818627	Down	Splicing factor, CC1 family protein OS=Toxoplasma gondii (strain ATCC 50611 / Me49) OX=508771 GN=TGME49_312530 PE=4 SV=1	GGDDRGS(1)PS(1)RS(1)PGPNK	270550000	360650000	366590000	219740000	231390000	219170000	1.75288	2.35629	2.39053	1.28658	1.34364	1.2796
A0A125YMG0	71	S	0.601539	0.00818627	Down	Splicing factor, CC1 family protein OS=Toxoplasma gondii (strain ATCC 50611 / Me49) OX=508771 GN=TGME49_312530 PE=4 SV=1	GGDDRGS(1)PS(1)RS(1)PGPNK	270550000	360650000	366590000	219740000	231390000	219170000	1.75288	2.35629	2.39053	1.28658	1.34364	1.2796
A0A125YMG0	176	S	0.639127	0.000158716	Down	Splicing factor, CC1 family protein OS=Toxoplasma gondii (strain ATCC 50611 / Me49) OX=508771 GN=TGME49_312530 PE=4 SV=1	GPS(1)PGTLR	1761700000	1860900000	1731700000	1321000000	1231300000	1267200000	2.07543	2.21073	2.05332	1.40637	1.30009	1.34527
A0A125YMG0	15	S	2.32927	0.00423395	Up	Splicing factor, CC1 family protein OS=Toxoplasma gondii (strain ATCC 50611 / Me49) OX=508771 GN=TGME49_312530 PE=4 SV=1	LLDS(1)RDVGR	10026000	15828000	15125000	35446000	36006000	35163000	0.734148	1.16874	1.1147	2.34555	2.36301	2.32022
A0A125YMG4	160	S	0.36142	0.00759669	Down	Uncharacterized protein OS=Toxoplasma gondii (strain ATCC 50611 / Me49) OX=508771 GN=TGME49_264990 PE=4 SV=1	VPQSAAPS(0.711)AS(0.307)RQQS(0.981)EENKR	66432000	84667000	63875000	21125000	40343000	25362000	2.3789	3.05739	2.30218	0.683625	1.2948	0.81841
A0A125YMH1	336	S	2.57874	0.000821758	Up	Conserved oligomeric Golgi complex subunit 3 OS=Toxoplasma gondii (strain ATCC 50611 / Me49) OX=508771 GN=TGME49_306410 PE=3 SV=1	SS(0.001)S(0.999)FAADAQR	24228000	28786000	25507000	0	75611000	75376000	0.950743	1.13911	1.00743		2.65929	2.66543
A0A125YMI0	173	S	1.73023	0.00226492	Up	Uncharacterized protein OS=Toxoplasma gondii (strain ATCC 50611 / Me49) OX=508771 GN=TGME49_211460 PE=4 SV=1	QEHEEADGWGQFGS(1)R	30884000	39571000	37452000	71459000	67622000	69375000	1.05505	1.36318	1.28772	2.20606	2.07044	2.13565
A0A125YMJ4	177	S	2.1934	0.00047762	Up	Brf1p family coiled coil protein OS=Toxoplasma gondii (strain ATCC 50611 / Me49) OX=508771 GN=TGME49_232440 PE=4 SV=1	FAGLEAGAS(0.007)S(0.993)FEETSVYPLR	56214000	52131000	65846000	144480000	134100000	147830000	1.01154	0.945958	1.19255	2.34946	2.16273	2.39712
A0A125YMJ4	460	S	0.56614	0.0028605	Down	Brf1p family coiled coil protein OS=Toxoplasma gondii (strain ATCC 50611 / Me49) OX=508771 GN=TGME49_232440 PE=4 SV=1	REAES(1)EDAEDTEE	488880000	429060000	513630000	265170000	300450000	339000000	2.26161	2.00157	2.39152	1.10857	1.24573	1.4132
A0A125YMJ8	35	S	4.10258	4.20723e-05	Up	RNA recognition motif-containing protein OS=Toxoplasma gondii (strain ATCC 50611 / Me49) OX=508771 GN=TGME49_211020 PE=4 SV=1	REEGNAS(0.994)FS(0.006)FAQK	66278000	53425000	57888000	259510000	260000000	293430000	0.723146	0.587812	0.635701	2.55878	2.54252	2.88502
A0A125YMK6	570	S	0.384023	0.000792536	Down	histidine--tRNA ligase OS=Toxoplasma gondii (strain ATCC 50611 / Me49) OX=508771 GN=TGME49_280600 PE=3 SV=1	FSDGLAAS(1)R	27518000	26946000	32435000	10928000	14669000	11670000	2.39518	2.36512	2.84148	0.859576	1.14435	0.915337
A0A125YMK6	436	S	0.592122	0.00885579	Down	histidine--tRNA ligase OS=Toxoplasma gondii (strain ATCC 50611 / Me49) OX=508771 GN=TGME49_280600 PE=3 SV=1	PGSVT(0.004)PLPS(0.996)ESLESMCPDAGLSR	40316000	31373000	35248000	27567000	21077000	21982000	2.45386	1.9256	2.15931	1.51629	1.14978	1.20567
A0A125YMM9	6	S	2.0344	5.03378e-05	Up	Sec1 family protein OS=Toxoplasma gondii (strain ATCC 50611 / Me49) OX=508771 GN=TGME49_295000 PE=3 SV=1	MISFPS(1)HS(1)PR	29287000	26722000	26404000	63631000	64071000	59413000	1.17434	1.0805	1.06561	2.30574	2.30259	2.14679
A0A125YMN5	746	S	0.280186	0.0232013	Down	Dihydropteroate synthase OS=Toxoplasma gondii (strain ATCC 50611 / Me49) OX=508771 GN=TGME49_259550 PE=3 SV=1	EPDMAPLYS(1)FW	13335000	9428000	8792400	4911700	3491300	1455700	3.47992	2.48104	2.30936	1.15832	0.816579	0.342323
A0A125YMN5	350	S	1.60226	0.0105146	Up	Dihydropteroate synthase OS=Toxoplasma gondii (strain ATCC 50611 / Me49) OX=508771 GN=TGME49_259550 PE=3 SV=1	TNSETSGDHIACS(1)HR	15996000	18823000	13298000	30228000	27260000	28563000	1.28851	1.52898	1.07813	2.20042	1.96805	2.07333
A0A125YMN8	81	S	0.622896	9.2533e-05	Down	Helicase associated domain (Ha2) protein OS=Toxoplasma gondii (strain ATCC 50611 / Me49) OX=508771 GN=TGME49_318440 PE=4 SV=1	DS(1)PLLPR	77999000	81607000	83456000	56256000	54567000	58174000	2.04576	2.15839	2.20308	1.33338	1.28271	1.37494
A0A125YMN8	326	S	0.48725	0.00132361	Down	Helicase associated domain (Ha2) protein OS=Toxoplasma gondii (strain ATCC 50611 / Me49) OX=508771 GN=TGME49_318440 PE=4 SV=1	FLLEEDLRQS(1)R	50169000	39677000	49703000	24268000	27917000	23707000	2.5167	2.00711	2.5095	1.10015	1.25516	1.07167
A0A125YMN8	1456	S	1.59611	0.00530054	Up	Helicase associated domain (Ha2) protein OS=Toxoplasma gondii (strain ATCC 50611 / Me49) OX=508771 GN=TGME49_318440 PE=4 SV=1	GPGGMS(1)GPLGGR	23653000	18519000	23026000	38201000	41767000	36170000	1.4097	1.113	1.38123	2.05749	2.23105	1.94257
A0A125YMN8	905	S	0.396985	0.000305151	Down	Helicase associated domain (Ha2) protein OS=Toxoplasma gondii (strain ATCC 50611 / Me49) OX=508771 GN=TGME49_318440 PE=4 SV=1	LTVQPPDVSALDS(1)AR	45162000	57701000	47841000	21793000	21890000	23115000	2.24406	2.89122	2.3926	0.978588	0.974859	1.03501
A0A125YMN8	687	S	0.444324	0.00379462	Down	Helicase associated domain (Ha2) protein OS=Toxoplasma gondii (strain ATCC 50611 / Me49) OX=508771 GN=TGME49_318440 PE=4 SV=1	RDS(0.949)T(0.045)T(0.006)VSSAK	323730000	404800000	400000000	181900000	0	190520000	1.9425	2.44937	2.41571	0.986351		1.03016
A0A125YMP2	500	S	1.59503	0.00225951	Up	WD domain, G-beta repeat-containing protein OS=Toxoplasma gondii (strain ATCC 50611 / Me49) OX=508771 GN=TGME49_239590 PE=4 SV=1	GEGDLLSLPS(1)DPLPLSTK	38883000	39001000	38242000	77709000	62780000	66195000	1.30178	1.31671	1.28862	2.3511	1.8838	1.99706
A0A125YMP2	675	S	2.97372	0.00053422	Up	WD domain, G-beta repeat-containing protein OS=Toxoplasma gondii (strain ATCC 50611 / Me49) OX=508771 GN=TGME49_239590 PE=4 SV=1	LHS(1)LLDAVLAS	5122200	7306300	5861200	21149000	20026000	19557000	0.700543	1.00766	0.806813	2.6139	2.45475	2.41029
A0A125YMU5	1242	S	1.90324	0.00601653	Up	Uncharacterized protein OS=Toxoplasma gondii (strain ATCC 50611 / Me49) OX=508771 GN=TGME49_292950 PE=4 SV=1	HS(0.001)IS(0.999)AVELPVLR	30352000	31932000	21613000	60503000	57368000	60325000	1.25157	1.3278	0.897	2.25459	2.12018	2.24158
A0A125YMU5	705	S	0.51243	0.0260962	Down	Uncharacterized protein OS=Toxoplasma gondii (strain ATCC 50611 / Me49) OX=508771 GN=TGME49_292950 PE=4 SV=1	MFS(0.999)ADNQS(0.001)APFEGGAPLEVSPLK	33029000	27256000	18695000	15407000	12648000	17081000	2.87602	2.39329	1.63844	1.21237	0.987083	1.34029
A0A125YMU5	1178	S	2.21733	6.93239e-05	Up	Uncharacterized protein OS=Toxoplasma gondii (strain ATCC 50611 / Me49) OX=508771 GN=TGME49_292950 PE=4 SV=1	SVAS(1)VGGINR	7010300	6975200	6196200	17398000	16483000	16061000	1.08043	1.08406	0.961155	2.42315	2.27683	2.23059
A0A125YMU5	1829	S	1.53649	0.00266075	Up	Uncharacterized protein OS=Toxoplasma gondii (strain ATCC 50611 / Me49) OX=508771 GN=TGME49_292950 PE=4 SV=1	TTS(1)LANLAQGR	41370000	38573000	35344000	59909000	71004000	66817000	1.42837	1.343	1.22823	1.86926	2.19722	2.07889
A0A125YMU7	13	S	0.445793	0.00402659	Down	N2227 domain-containing protein OS=Toxoplasma gondii (strain ATCC 50611 / Me49) OX=508771 GN=TGME49_241150 PE=4 SV=1	SEVS(0.001)S(0.998)PS(0.001)GVSPSADVVSALAASGK	32961000	29721000	26802000	16118000	0	13488000	2.49269	2.26657	2.04006	1.10154		0.919187
A0A125YMV8	274	S	0.282519	0.000158608	Down	RNA recognition motif-containing protein OS=Toxoplasma gondii (strain ATCC 50611 / Me49) OX=508771 GN=TGME49_305850 PE=4 SV=1	AAPAPVVS(0.995)PVAY(0.001)GS(0.003)S(0.001)HGPSLVGK	38113000	34470000	40790000	13581000	11761000	10401000	2.76232	2.51929	2.97552	0.889516	0.763975	0.679303
A0A125YMV8	280	S	3.43584	0.000739505	Up	RNA recognition motif-containing protein OS=Toxoplasma gondii (strain ATCC 50611 / Me49) OX=508771 GN=TGME49_305850 PE=4 SV=1	AAPAPVVSPVAYGS(0.834)S(0.158)HGPS(0.009)LVGK	15906000	20966000	18626000	85871000	64816000	62155000	0.640619	0.851514	0.755035	3.12541	2.33968	2.25581
A0A125YMV8	7	S	3.53994	0.00651188	Up	RNA recognition motif-containing protein OS=Toxoplasma gondii (strain ATCC 50611 / Me49) OX=508771 GN=TGME49_305850 PE=4 SV=1	MADIKNS(1)FS(1)EK	42693000	21016000	23356000	129930000	125140000	88546000	1.07134	0.531809	0.589896	2.94645	2.81449	2.00228
A0A125YMV8	9	S	1.7904	0.041586	Up	RNA recognition motif-containing protein OS=Toxoplasma gondii (strain ATCC 50611 / Me49) OX=508771 GN=TGME49_305850 PE=4 SV=1	MADIKNS(1)FS(1)EK	15049000	21016000	23356000	40406000	38830000	0	0.977483	1.37654	1.52689	2.37175	2.2605
A0A125YMV8	77	S	1.83952	0.000670633	Up	RNA recognition motif-containing protein OS=Toxoplasma gondii (strain ATCC 50611 / Me49) OX=508771 GN=TGME49_305850 PE=4 SV=1	EYLLEGS(0.95)GT(0.05)QGAFK	15362000	13430000	13034000	26924000	27949000	30986000	1.30027	1.1463	1.11038	2.05942	2.12024	2.36341
A0A125YMV8	234	S	3.38492	2.18523e-05	Up	RNA recognition motif-containing protein OS=Toxoplasma gondii (strain ATCC 50611 / Me49) OX=508771 GN=TGME49_305850 PE=4 SV=1	GGPPS(1)GLLGHCPPTLAFVPR	21496000	20106000	19348000	74704000	83888000	71702000	0.797674	0.752368	0.722623	2.50515	2.78999	2.39766
A0A125YMV8	16	S	2.69321	0.00730838	Up	RNA recognition motif-containing protein OS=Toxoplasma gondii (strain ATCC 50611 / Me49) OX=508771 GN=TGME49_305850 PE=4 SV=1	KLDMS(1)LDELIAQENATK	14463000	9269900	7595000	33889000	26939000	33231000	1.24661	0.805721	0.658883	2.63969	2.08108	2.58109
A0A125YMY2	106	S	0.468604	0.00395157	Down	Uncharacterized protein OS=Toxoplasma gondii (strain ATCC 50611 / Me49) OX=508771 GN=TGME49_307020 PE=4 SV=1	LDALSFQSQNPES(0.89)PS(0.11)R	28860000	30643000	0	14978000	0	16056000	2.2967	2.4591		1.07717		1.15142
A0A125YMY7	952	S	1.51025	0.00538216	Up	Uncharacterized protein OS=Toxoplasma gondii (strain ATCC 50611 / Me49) OX=508771 GN=TGME49_294902 PE=4 SV=1	EVREEEQDEDAS(1)DEDRAER	17768000	19412000	16565000	26968000	30535000	33113000	1.33019	1.46549	1.24817	1.8245	2.04884	2.23389
A0A125YMZ6	484	S	0.617026	0.000325238	Down	Protein kinase OS=Toxoplasma gondii (strain ATCC 50611 / Me49) OX=508771 GN=TGME49_226540 PE=4 SV=1	HVS(1)DIGRGEELED	80542000	83504000	78017000	54207000	59863000	52673000	2.12926	2.22614	2.07589	1.29504	1.41841	1.25483
A0A125YN08	98	S	0.588733	0.0117895	Down	Branchpoint-bridging protein OS=Toxoplasma gondii (strain ATCC 50611 / Me49) OX=508771 GN=TGME49_314860 PE=3 SV=1	LANGEFEFGDPDIRPPS(1)PPPVYDR	1412400000	1476700000	1033200000	837130000	816830000	923110000	2.34861	2.47618	1.7292	1.25796	1.21736	1.38323
A0A125YN22	15	S	2.23688	0.00834824	Up	Armadillo/beta-catenin family repeat-containing protein OS=Toxoplasma gondii (strain ATCC 50611 / Me49) OX=508771 GN=TGME49_294770 PE=4 SV=1	SATSAFSSGAAS(0.003)GS(0.995)GPLS(0.002)LTLTGR	17910000	19229000	18335000	47861000	57449000	33264000	0.997496	1.07996	1.02779	2.4089	2.86769	1.66947
A0A125YN32	124	S	6.11028	6.3089e-05	Up	Rhoptry protein ROP7 OS=Toxoplasma gondii (strain ATCC 50611 / Me49) OX=508771 GN=ROP7 PE=4 SV=1	RGS(1)T(1)RGSDDAAEVSR	16380000	20185000	22264000	123220000	146150000	132100000	0.38459	0.477915	0.526133	2.61449	3.07552	2.79496
A0A125YN32	71	S	0.359757	0.000888101	Down	Rhoptry protein ROP7 OS=Toxoplasma gondii (strain ATCC 50611 / Me49) OX=508771 GN=ROP7 PE=4 SV=1	YSHDSTEGENTVS(1)EGEAEGSR	21906000	18562000	22126000	0	8130100	8653100	2.48548	2.12378	2.52673		0.826758	0.884723
A0A125YN39	620	S	0.422386	0.000363876	Down	Protein phosphatase 2C domain-containing protein OS=Toxoplasma gondii (strain ATCC 50611 / Me49) OX=508771 GN=TGME49_208500 PE=4 SV=1	TQGGISEAGDPAS(1)DEEEQGGSR	85987000	93864000	105710000	40910000	45769000	47994000	2.21139	2.43427	2.73626	0.950789	1.05497	1.11227
A0A125YN45	592	S	1.84167	0.00271174	Up	Rhoptry protein ROP17 OS=Toxoplasma gondii (strain ATCC 50611 / Me49) OX=508771 GN=ROP17 PE=4 SV=1	GPSPAS(0.001)DT(0.026)AS(0.972)ES(0.002)EPVSTEEAALLQK	114140000	117750000	128710000	0	233130000	261930000	1.20138	1.2498	1.36352		2.19925	2.48437
A0A125YN45	100	S	0.567513	0.000618643	Down	Rhoptry protein ROP17 OS=Toxoplasma gondii (strain ATCC 50611 / Me49) OX=508771 GN=ROP17 PE=4 SV=1	RPAS(0.002)HS(0.998)LIER	51628000	53354000	51234000	33580000	29645000	35713000	2.18679	2.27891	2.18418	1.28536	1.1254	1.36313
A0A125YN63	2	S	0.521938	0.000144867	Down	40S ribosomal protein S12 OS=Toxoplasma gondii (strain ATCC 50611 / Me49) OX=508771 GN=RPS12 PE=3 SV=1	S(1)DVES(1)VADEVVAPVEEEEEVKDLMTAIR	2807400000	2753100000	2941200000	1512200000	1708700000	1732700000	2.25494	2.22993	2.37774	1.09765	1.23008	1.25413
A0A125YN74	29	S	0.549933	0.0037412	Down	Cyclase-associated protein, putative OS=Toxoplasma gondii (strain ATCC 50611 / Me49) OX=508771 GN=TGME49_310030 PE=3 SV=1	AGES(0.997)T(0.005)AT(0.997)DS(0.001)GTMAK	31430000	35495000	40089000	20094000	20710000	24899000	1.96668	2.23972	2.52478	1.13626	1.16146	1.40398
A0A125YNA3	156	S	0.190502	2.04974e-06	Down	EIF4-gamma/eIF5/eIF2b-epsilon carboxy-terminal domain protein OS=Toxoplasma gondii (strain ATCC 50611 / Me49) OX=508771 GN=TGME49_315270 PE=4 SV=1	ANT(1)PPAGGS(1)GDLGR	297730000	318980000	299550000	60677000	66585000	67603000	2.8959	3.12869	2.93251	0.533344	0.580461	0.592537
A0A125YNA3	505	S	1.56325	0.0312437	Up	EIF4-gamma/eIF5/eIF2b-epsilon carboxy-terminal domain protein OS=Toxoplasma gondii (strain ATCC 50611 / Me49) OX=508771 GN=TGME49_315270 PE=4 SV=1	AQSQQSPSFPAS(0.02)APRES(0.98)EVQR	17266000	13631000	19840000	24594000	32573000	31378000	1.33974	1.06658	1.54946	1.72457	2.26528	2.19403
A0A125YNA3	323	S	0.510134	2.93481e-07	Down	EIF4-gamma/eIF5/eIF2b-epsilon carboxy-terminal domain protein OS=Toxoplasma gondii (strain ATCC 50611 / Me49) OX=508771 GN=TGME49_315270 PE=4 SV=1	LAAFLEPDS(1)PRKEPATAPR	3341200000	3317500000	3296600000	1898200000	1918800000	1851600000	2.3112	2.31411	2.29514	1.18658	1.1896	1.15417
A0A125YNA3	118	S	1.52357	0.000163238	Up	EIF4-gamma/eIF5/eIF2b-epsilon carboxy-terminal domain protein OS=Toxoplasma gondii (strain ATCC 50611 / Me49) OX=508771 GN=TGME49_315270 PE=4 SV=1	SAPLPS(1)RDQEGGER	99089000	94784000	91162000	167700000	157730000	159210000	1.39137	1.34211	1.28837	2.128	1.98503	2.01454
A0A125YNB0	632	S	1.84764	1.51998e-05	Up	ATP-binding cassette G family transporter ABCG107 OS=Toxoplasma gondii (strain ATCC 50611 / Me49) OX=508771 GN=ABCG107 PE=4 SV=1	IAS(1)GFLDAEETQGELHR	51244000	53289000	50603000	103090000	106930000	109940000	1.1657	1.22241	1.15858	2.11925	2.18011	2.25365
A0A125YNC3	268	S	0.611179	0.00149952	Down	Coatomer subunit gamma OS=Toxoplasma gondii (strain ATCC 50611 / Me49) OX=508771 GN=TGME49_273370 PE=3 SV=1	DLLLQDLSAGDAS(0.202)S(0.797)PAY(0.001)AYAAPPSLGAGGASDPSHQR	31022000	27373000	29321000	18803000	22258000	18783000	2.27209	2.02169	2.16144	1.24453	1.46109	1.23968
A0A125YNC3	24	S	1.69543	0.0143701	Up	Coatomer subunit gamma OS=Toxoplasma gondii (strain ATCC 50611 / Me49) OX=508771 GN=TGME49_273370 PE=3 SV=1	FS(0.005)GS(0.969)S(0.025)SEKPQFTPYDCDK	13196000	12438000	11586000	26260000	25937000	18234000	1.3248	1.2592	1.17071	2.38244	2.33379	1.64959
A0A125YNC3	6	S	2.31384	0.00163508	Up	Coatomer subunit gamma OS=Toxoplasma gondii (strain ATCC 50611 / Me49) OX=508771 GN=TGME49_273370 PE=3 SV=1	MLSAS(0.012)S(0.988)LR	14578000	16377000	12754000	31678000	42178000	39080000	1.00579	1.13941	0.885651	1.97509	2.60813	2.42969
A0A125YNC9	15	S	0.589798	0.00304471	Down	Nucleoside transporter protein OS=Toxoplasma gondii (strain ATCC 50611 / Me49) OX=508771 GN=TGME49_244440 PE=3 SV=1	AVAAQQMS(1)KADDGK	99518000	96643000	116540000	61364000	75553000	69009000	2.07382	2.03085	2.44429	1.15559	1.41109	1.29588
A0A125YNC9	275	S	0.277775	0.000252792	Down	Nucleoside transporter protein OS=Toxoplasma gondii (strain ATCC 50611 / Me49) OX=508771 GN=TGME49_244440 PE=3 SV=1	EAQYEQQDGNVFAVT(0.894)APT(0.172)S(0.934)IVDEESGVK	448490000	395620000	435130000	111850000	158120000	126790000	2.89203	2.57256	2.82408	0.651791	0.913844	0.736756
A0A125YNE4	51	S	2.57331	0.000232923	Up	Chaperonin, putative OS=Toxoplasma gondii (strain ATCC 50611 / Me49) OX=508771 GN=TGME49_263530 PE=3 SV=1	S(1)GLFLPDSAQK	31394000	25667000	29311000	90621000	77863000	79486000	1.0148	0.836654	0.953614	2.64718	2.25579	2.31533
A0A125YNE7	1006	S	1.6964	0.0028597	Up	Transporter, cation channel family protein OS=Toxoplasma gondii (strain ATCC 50611 / Me49) OX=508771 GN=TGME49_311080 PE=4 SV=1	LPS(0.998)EQS(0.001)LT(0.001)R	23156000	19615000	24248000	42566000	45980000	38353000	1.29054	1.10238	1.36016	2.14383	2.29673	1.92617
A0A125YNG5	715	S	0.608177	0.00189988	Down	Myosin heavy chain, putative OS=Toxoplasma gondii (strain ATCC 50611 / Me49) OX=508771 GN=TGME49_316530 PE=4 SV=1	GS(0.003)ADS(0.957)T(0.057)QS(0.984)VGIEGEQR	42927000	37073000	36303000	24961000	28927000	25060000	2.37608	2.06931	2.02247	1.24858	1.43506	1.24997
A0A125YNG5	718	S	0.608177	0.00189988	Down	Myosin heavy chain, putative OS=Toxoplasma gondii (strain ATCC 50611 / Me49) OX=508771 GN=TGME49_316530 PE=4 SV=1	GS(0.05)ADS(0.821)T(0.133)QS(0.996)VGIEGEQR	42927000	37073000	36303000	24961000	28927000	25060000	2.37608	2.06931	2.02247	1.24858	1.43506	1.24997
A0A125YNH3	1234	S	1.90508	0.000480586	Up	Uncharacterized protein OS=Toxoplasma gondii (strain ATCC 50611 / Me49) OX=508771 GN=TGME49_249540 PE=4 SV=1	GERS(1)DDEKDALSPK	17345000	18950000	18641000	40178000	35063000	41567000	1.09148	1.20251	1.18065	2.28482	1.97755	2.35711
A0A125YNI5	353	S	3.21779	0.00216901	Up	Leucine-rich repeat protein LRR1 OS=Toxoplasma gondii (strain ATCC 50611 / Me49) OX=508771 GN=LRR1 PE=4 SV=1	LQQLDALLVSETVNIIQRPLS(1)GK	25394000	17508000	18469000	91827000	64899000	63463000	0.974731	0.677684	0.713518	3.18526	2.23268	2.19514
A0A125YNI8	383	S	0.284997	0.00015891	Down	H(+)-transporting two-sector ATPase OS=Toxoplasma gondii (strain ATCC 50611 / Me49) OX=508771 GN=TGME49_256970 PE=3 SV=1	LAS(1)FYER	31900000	34002000	42388000	11455000	11985000	11018000	2.41516	2.59595	3.23002	0.783738	0.813256	0.751701
A0A125YNJ1	47	S	0.252858	0.000391144	Down	Ribonucleoside-diphosphate reductase OS=Toxoplasma gondii (strain ATCC 50611 / Me49) OX=508771 GN=TGME49_294640 PE=3 SV=1	TGS(1)AGASPVHGAGR	65771000	67377000	64380000	19732000	21739000	14293000	2.80632	2.89902	2.76479	0.760844	0.831338	0.549559
A0A125YNJ5	65	S	0.405872	0.000166455	Down	Nuclear factor NF4 OS=Toxoplasma gondii (strain ATCC 50611 / Me49) OX=508771 GN=TGME49_205580 PE=4 SV=1	KPEENANTEEKQEDGT(1)GGAT(0.001)S(0.999)PAVSNLK	107130000	113240000	123050000	53928000	46936000	54702000	2.32032	2.47328	2.68241	1.05553	0.911123	1.06765
A0A125YNJ9	294	S	3.00999	0.000372839	Up	GTPase RAB7 OS=Toxoplasma gondii (strain ATCC 50611 / Me49) OX=508771 GN=RAB7 PE=4 SV=1	FQS(1)LGVAFYR	13534000	9850000	12857000	42504000	39980000	39220000	0.926072	0.67966	0.885455	2.62827	2.45186	2.41832
A0A125YNL3	90	S	0.423155	8.68014e-05	Down	Histone H1 OS=Toxoplasma gondii (strain ATCC 50611 / Me49) OX=508771 GN=TGME49_315610 PE=4 SV=1	DVHVGS(0.998)AET(0.001)SNDVAVASTGSGTK	39542000	45297000	44102000	19574000	19819000	21520000	2.25094	2.60023	2.5268	1.00695	1.01116	1.10391
A0A125YNL3	104	S	0.452375	0.000390517	Down	Histone H1 OS=Toxoplasma gondii (strain ATCC 50611 / Me49) OX=508771 GN=TGME49_315610 PE=4 SV=1	DVHVGSAETSNDVAVAST(0.001)GS(0.998)GT(0.001)K	28339000	25662000	22679000	12579000	12335000	13793000	2.65431	2.42379	2.13796	1.06472	1.03548	1.16416
A0A125YNL9	292	S	2.2854	0.0120684	Up	ADA2-A transcriptional co-activator SAGA component OS=Toxoplasma gondii (strain ATCC 50611 / Me49) OX=508771 GN=TGME49_217050 PE=4 SV=1	AGPTQGFAFPGSQVYVHPAS(1)R	10667000	10548000	17322000	37030000	26645000	34609000	0.842586	0.840193	1.37714	2.6433	1.88635	2.46348
A0A125YNL9	1183	S	0.553007	0.0032929	Down	ADA2-A transcriptional co-activator SAGA component OS=Toxoplasma gondii (strain ATCC 50611 / Me49) OX=508771 GN=TGME49_217050 PE=4 SV=1	HDAGTGPLCGS(1)PHGR	153510000	209660000	176080000	110370000	109790000	112830000	1.90206	2.61964	2.19587	1.23584	1.21923	1.2598
A0A125YNL9	515	S	1.7759	0.0207886	Up	ADA2-A transcriptional co-activator SAGA component OS=Toxoplasma gondii (strain ATCC 50611 / Me49) OX=508771 GN=TGME49_217050 PE=4 SV=1	MGS(1)LVEDLGAFGLAQYHCDVCTK	16116000	11953000	13167000	26276000	33777000	21687000	1.41632	1.0593	1.16466	2.08682	2.66048	1.71748
A0A125YNM4	228	S	2.06962	0.000321227	Up	Spp2/MOS2 G-patch domain-containing protein OS=Toxoplasma gondii (strain ATCC 50611 / Me49) OX=508771 GN=TGME49_208990 PE=4 SV=1	GEYGS(1)GPVGTAAPILPILSR	42231000	48631000	51720000	107480000	112790000	109210000	0.966845	1.12273	1.19177	2.22369	2.31436	2.25308
A0A125YNN5	27	S	2.76228	0.00137281	Up	ARM repeats containing protein OS=Toxoplasma gondii (strain ATCC 50611 / Me49) OX=508771 GN=TGME49_261440 PE=4 SV=1	KAQENEYGNRGS(1)FR	38129000	31685000	26783000	96855000	114660000	86282000	1.04484	0.875558	0.738689	2.39849	2.81605	2.1306
A0A125YNN5	61	S	0.469745	6.80914e-05	Down	ARM repeats containing protein OS=Toxoplasma gondii (strain ATCC 50611 / Me49) OX=508771 GN=TGME49_261440 PE=4 SV=1	LCS(0.998)S(0.002)TCEIEKLEER	2782100000	2960200000	2958600000	1519900000	1426300000	1615800000	2.26704	2.43245	2.4265	1.11924	1.04167	1.18648
A0A125YNP4	817	S	1.92335	0.0143932	Up	Uncharacterized protein OS=Toxoplasma gondii (strain ATCC 50611 / Me49) OX=508771 GN=TGME49_312260 PE=4 SV=1	LEDTATESKTES(1)ER	5706700	6812600	8180100	13296000	12755000	18396000	0.946715	1.13968	1.36584	1.99332	1.89649	2.75008
A0A125YNQ9	172	S	6.43753	3.5713e-06	Up	Uncharacterized protein OS=Toxoplasma gondii (strain ATCC 50611 / Me49) OX=508771 GN=TGME49_314080 PE=4 SV=1	LPYETISVHS(1)QFLK	4708200	4282800	4430800	30350000	31007000	35070000	0.463217	0.424907	0.438752	2.69842	2.73416	3.10923
A0A125YNR2	40	S	1.59537	0.00123066	Up	DEAD (Asp-Glu-Ala-Asp) box polypeptide DDX39 OS=Toxoplasma gondii (strain ATCC 50611 / Me49) OX=508771 GN=DDX39 PE=4 SV=1	GNYVS(1)IHASGFR	41405000	35758000	39412000	68483000	64891000	74152000	1.38069	1.20242	1.32276	2.06371	1.93938	2.22821
A0A125YNR8	212	S	0.4391	0.000150273	Down	Uncharacterized protein OS=Toxoplasma gondii (strain ATCC 50611 / Me49) OX=508771 GN=TGME49_295360 PE=4 SV=1	LT(0.978)T(0.022)VS(1)ILWER	201170000	179930000	163550000	87260000	89660000	89966000	2.67904	2.41634	2.19218	1.05016	1.07016	1.07965
A0A125YNR8	134	S	3.05558	0.00183353	Up	Uncharacterized protein OS=Toxoplasma gondii (strain ATCC 50611 / Me49) OX=508771 GN=TGME49_295360 PE=4 SV=1	MNIS(1)FGADQVWNS(0.004)DS(0.752)GARPS(0.233)FS(0.011)DVPFGR	45523000	30896000	40186000	158800000	112750000	125760000	0.957335	0.655198	0.850582	3.0179	2.12513	2.38322
A0A125YNR8	150	S	2.56746	0.0143134	Up	Uncharacterized protein OS=Toxoplasma gondii (strain ATCC 50611 / Me49) OX=508771 GN=TGME49_295360 PE=4 SV=1	MNISFGADQVWNSDS(0.004)GARPS(0.971)FS(0.025)DVPFGR	124300000	59693000	64640000	269320000	218150000	223960000	1.39925	0.677619	0.732376	2.73978	2.20097	2.27187
A0A125YNR8	152	S	0.549565	0.000153947	Down	Uncharacterized protein OS=Toxoplasma gondii (strain ATCC 50611 / Me49) OX=508771 GN=TGME49_295360 PE=4 SV=1	PSFS(1)DVPFGR	142160000	143820000	151710000	84593000	96562000	87394000	2.17546	2.21937	2.33666	1.16985	1.32438	1.20515
A0A125YNR8	161	S	3.29297	7.04883e-07	Up	Uncharacterized protein OS=Toxoplasma gondii (strain ATCC 50611 / Me49) OX=508771 GN=TGME49_295360 PE=4 SV=1	S(1)RS(1)FVFS(1)EEK	438790000	433910000	435790000	1637500000	1540500000	1630900000	0.775202	0.773028	0.774897	2.61433	2.43924	2.59641
A0A125YNR8	159	S	4.2078	5.5609e-07	Up	Uncharacterized protein OS=Toxoplasma gondii (strain ATCC 50611 / Me49) OX=508771 GN=TGME49_295360 PE=4 SV=1	S(1)RS(1)FVFS(1)EEK	294580000	297220000	297270000	1423300000	1330800000	1421200000	0.628641	0.639609	0.638496	2.74484	2.54535	2.73302
A0A125YNR8	190	S	5.30509	0.000625365	Up	Uncharacterized protein OS=Toxoplasma gondii (strain ATCC 50611 / Me49) OX=508771 GN=TGME49_295360 PE=4 SV=1	TAS(1)VART(1)IVDEIQDR	7377600	11505000	9506800	44228000	61013000	63028000	0.405441	0.637582	0.525841	2.1965	3.00517	3.12129
A0A125YNS4	992	S	0.36688	0.00101632	Down	Phosphatidylinositol 3-and 4-kinase OS=Toxoplasma gondii (strain ATCC 50611 / Me49) OX=508771 GN=TGME49_296010 PE=4 SV=1	T(0.011)AS(0.887)PGCHS(0.231)GHAS(0.871)PR	135390000	130960000	113400000	54211000	59552000	41761000	2.7336	2.66639	2.30446	0.989139	1.07765	0.759814
A0A125YNS4	997	S	0.330316	0.0481079	Down	Phosphatidylinositol 3-and 4-kinase OS=Toxoplasma gondii (strain ATCC 50611 / Me49) OX=508771 GN=TGME49_296010 PE=4 SV=1	TAS(0.066)PGCHS(0.974)GHAS(0.96)PR	374680000	444760000	183940000	203580000	81986000	83903000	2.94959	3.53073	1.45742	1.4483	0.578464	0.595206
A0A125YNS4	1001	S	0.43286	0.0434117	Down	Phosphatidylinositol 3-and 4-kinase OS=Toxoplasma gondii (strain ATCC 50611 / Me49) OX=508771 GN=TGME49_296010 PE=4 SV=1	TASPGCHS(0.001)GHAS(0.999)PR	172890000	220420000	348510000	99168000	89967000	169380000	1.69812	2.18317	3.44527	0.880223	0.791986	1.49917
A0A125YNT7	440	S	1.68667	0.00119026	Up	Cleft lip and palate transmembrane protein 1 (Clptm1) protein OS=Toxoplasma gondii (strain ATCC 50611 / Me49) OX=508771 GN=TGME49_299110 PE=3 SV=1	MRS(1)VSSPSASEASVSETGNSR	100150000	85817000	98307000	169850000	171360000	193860000	1.32102	1.14148	1.30512	2.02463	2.02583	2.30428
A0A125YNT7	442	S	2.31285	0.0374537	Up	Cleft lip and palate transmembrane protein 1 (Clptm1) protein OS=Toxoplasma gondii (strain ATCC 50611 / Me49) OX=508771 GN=TGME49_299110 PE=3 SV=1	SVS(0.998)S(0.002)PSASEASVSETGNSR	22604000	26314000	14116000	51860000	56690000	0	1.18646	1.39281	0.745738	2.45992	2.66691
A0A125YNY1	34	S	3.25293	0.00200672	Up	Ribosomal protein RPL44 OS=Toxoplasma gondii (strain ATCC 50611 / Me49) OX=508771 GN=RPL44 PE=3 SV=1	GKDS(1)LVVQGK	8770900	11093000	0	38210000	32289000	37630000	0.617165	0.787125		2.42972	2.03632	2.38605
A0A125YNY5	57	S	0.560336	0.000644262	Down	Ribosomal-ubiquitin protein RPL40 OS=Toxoplasma gondii (strain ATCC 50611 / Me49) OX=508771 GN=RPL40 PE=3 SV=1	TLS(1)DYNIQK	108110000	106810000	121700000	65321000	69446000	75787000	2.13533	2.1274	2.41935	1.16593	1.22937	1.34891
A0A125YP06	2	S	1.50094	0.00238696	Up	GAP40 protein OS=Toxoplasma gondii (strain ATCC 50611 / Me49) OX=508771 GN=GAP40 PE=4 SV=1	S(0.911)T(0.089)LQDIR	138060000	141830000	147460000	243480000	214990000	257380000	1.30518	1.3521	1.40309	2.08011	1.82161	2.19263
A0A125YP09	280	S	0.347147	0.000103713	Down	SAG-related sequence SRS29B OS=Toxoplasma gondii (strain ATCC 50611 / Me49) OX=508771 GN=SRS29B PE=4 SV=1	S(1)VIIGCTGGSPEK	111660000	124070000	123980000	51021000	42122000	46224000	2.41799	2.70932	2.7022	0.998453	0.817525	0.902013
A0A125YP22	34	S	0.519997	0.0171924	Down	Uncharacterized protein OS=Toxoplasma gondii (strain ATCC 50611 / Me49) OX=508771 GN=TGME49_264770 PE=4 SV=1	RS(0.152)S(0.842)GAGFGS(0.006)QPFEDFASPSLFSSQQAPK	91854000	105980000	74140000	50710000	41644000	65461000	2.30976	2.68739	1.87642	1.15235	0.938548	1.48334
A0A125YP22	40	S	0.509773	0.00175191	Down	Uncharacterized protein OS=Toxoplasma gondii (strain ATCC 50611 / Me49) OX=508771 GN=TGME49_264770 PE=4 SV=1	RS(0.211)S(0.79)GAGFGS(0.999)QPFEDFASPSLFSSQQAPK	196940000	208400000	245290000	108550000	130230000	131570000	2.08469	2.22455	2.61334	1.03839	1.23553	1.25502
A0A125YP27	870	S	2.93351	0.000567876	Up	RNA recognition motif-containing protein OS=Toxoplasma gondii (strain ATCC 50611 / Me49) OX=508771 GN=TGME49_320100 PE=4 SV=1	FGGS(0.962)S(0.038)AFR	6566100	4534700	5477000	18867000	18350000	17035000	1.00188	0.697741	0.841123	2.60155	2.50946	2.34228
A0A125YP27	656	S	0.338601	8.54264e-05	Down	RNA recognition motif-containing protein OS=Toxoplasma gondii (strain ATCC 50611 / Me49) OX=508771 GN=TGME49_320100 PE=4 SV=1	HVS(1)DGGTNCER	168040000	159910000	136770000	57455000	61977000	56197000	2.83609	2.72158	2.32331	0.876309	0.937504	0.854691
A0A125YP43	367	S	0.335402	0.000286652	Down	Leucine zipper-like transcriptional regulator OS=Toxoplasma gondii (strain ATCC 50611 / Me49) OX=508771 GN=TGME49_298600 PE=4 SV=1	SSDSASATPS(0.047)S(0.951)PAGELAS(0.001)AR	22378000	22406000	0	8366000	0	8349000	2.62172	2.64708		0.885737		0.88143
A0A125YP46	613	S	0.552069	0.00399823	Down	Kelch repeat-containing protein OS=Toxoplasma gondii (strain ATCC 50611 / Me49) OX=508771 GN=TGME49_229000 PE=4 SV=1	ITDHIQIS(1)DT(1)DEDS(1)D	37490000	33923000	34917000	18835000	20555000	26123000	2.35781	2.15141	2.21023	1.07048	1.15863	1.48048
A0A125YP46	2	S	0.189947	0.00247589	Down	Kelch repeat-containing protein OS=Toxoplasma gondii (strain ATCC 50611 / Me49) OX=508771 GN=TGME49_229000 PE=4 SV=1	S(0.94)DIS(0.06)DFSESAFSK	22009000	26081000	17420000	4083500	5185400	0	2.65072	3.16757	2.11164	0.444445	0.559734
A0A125YP46	5	S	0.366426	0.00144448	Down	Kelch repeat-containing protein OS=Toxoplasma gondii (strain ATCC 50611 / Me49) OX=508771 GN=TGME49_229000 PE=4 SV=1	S(0.002)DIS(0.998)DFS(1)ESAFSK	21448000	14517000	19343000	7179800	7055800	8372600	2.97498	2.03054	2.7004	0.899975	0.877158	1.04651
A0A125YP46	8	S	0.372703	0.000204137	Down	Kelch repeat-containing protein OS=Toxoplasma gondii (strain ATCC 50611 / Me49) OX=508771 GN=TGME49_229000 PE=4 SV=1	S(0.002)DIS(0.998)DFS(1)ESAFSK	57858000	46437000	57814000	21343000	23452000	22635000	2.72415	2.2048	2.73974	0.908124	0.989653	0.960366
A0A125YP50	362	S	0.577062	0.0029554	Down	DNA polymerase OS=Toxoplasma gondii (strain ATCC 50611 / Me49) OX=508771 GN=TGME49_258030 PE=3 SV=1	ALS(1)DVGSGAK	32853000	28633000	27407000	16785000	19207000	21257000	2.42954	2.13527	2.03995	1.12174	1.27305	1.41658
A0A125YP59	49	S	0.663446	0.00025106	Down	Protein transport protein Sec61 subunit beta OS=Toxoplasma gondii (strain ATCC 50611 / Me49) OX=508771 GN=TGME49_211040 PE=3 SV=1	GVPAS(1)S(1)QGILR	2062500000	1849600000	2022400000	1488100000	1466800000	1439100000	2.15815	1.95165	2.12992	1.40715	1.3756	1.35696
A0A125YP59	37	S	0.564184	0.000326375	Down	Protein transport protein Sec61 subunit beta OS=Toxoplasma gondii (strain ATCC 50611 / Me49) OX=508771 GN=TGME49_211040 PE=3 SV=1	VTAGGGAS(0.036)S(0.964)AAGQR	445850000	505870000	515480000	305690000	316760000	301740000	2.01494	2.30542	2.34474	1.24847	1.28304	1.22884
A0A125YP67	283	S	0.293337	8.82674e-05	Down	Triosephosphate isomerase OS=Toxoplasma gondii (strain ATCC 50611 / Me49) OX=508771 GN=TPI-II PE=1 SV=1	S(1)IVIAYEPVWAIGTGK	21043000	18525000	21038000	5878800	7419600	6548600	2.82677	2.50944	2.84443	0.713662	0.893301	0.792718
A0A125YP67	265	S	0.310731	0.000605412	Down	Triosephosphate isomerase OS=Toxoplasma gondii (strain ATCC 50611 / Me49) OX=508771 GN=TPI-II PE=1 SV=1	VLS(1)EQLEAVR	20153000	19512000	22259000	8408800	7348700	5717500	2.61158	2.54978	2.9032	0.984735	0.853511	0.667664
A0A125YP71	65	S	0.311542	8.53601e-06	Down	Macrophage migration inhibitory factor, putative OS=Toxoplasma gondii (strain ATCC 50611 / Me49) OX=508771 GN=TGME49_290040 PE=3 SV=1	VAS(1)IGGITSSTNCK	71334000	69017000	68738000	25753000	22665000	24273000	2.73597	2.66936	2.6535	0.892614	0.779121	0.83893
A0A125YP94	77	S	0.396361	0.0277781	Down	Uncharacterized protein OS=Toxoplasma gondii (strain ATCC 50611 / Me49) OX=508771 GN=TGME49_260825 PE=4 SV=1	RIS(1)IGQSDYGYR	15637000	30816000	14030000	7848300	9166600	9769700	1.93653	3.84844	1.74879	0.878352	1.01745	1.09029
A0A125YPC6	165	S	3.05068	2.27263e-05	Up	SWI2/SNF2-containing protein RAD5 OS=Toxoplasma gondii (strain ATCC 50611 / Me49) OX=508771 GN=RAD5 PE=4 SV=1	GT(0.006)S(0.991)S(0.003)LTQSCEER	6075500	5534400	5678900	18042000	21037000	19795000	0.862112	0.791935	0.811062	2.3136	2.67547	2.53119
A0A125YPE6	94	S	2.30443	0.000283099	Up	DNA-directed RNA polymerase I subunit RPA12 OS=Toxoplasma gondii (strain ATCC 50611 / Me49) OX=508771 GN=RPA12 PE=4 SV=1	RAS(1)LS(0.955)PS(0.044)GAPEAS(0.001)EREDESAQPR	38021000	34085000	42687000	101970000	93626000	99617000	1.00221	0.906014	1.1325	2.429	2.2119	2.36622
A0A125YPE6	96	S	2.43834	0.00100659	Up	DNA-directed RNA polymerase I subunit RPA12 OS=Toxoplasma gondii (strain ATCC 50611 / Me49) OX=508771 GN=RPA12 PE=4 SV=1	ASLS(1)PSGAPEASER	47298000	58028000	50093000	150500000	119500000	152960000	0.883802	1.09342	0.9421	2.54138	2.00131	2.5756
A0A125YPI0	593	S	0.643294	0.0115369	Down	Sarcalumenin/eps15 family protein OS=Toxoplasma gondii (strain ATCC 50611 / Me49) OX=508771 GN=TGME49_231210 PE=4 SV=1	CTTGGAGTLGNWAGASSITGDSNPLS(1)D	33056000	37669000	30714000	23903000	0	24551000	1.98615	2.28235	1.8574	1.29788		1.32929
A0A125YPI0	480	S	0.328145	7.29562e-05	Down	Sarcalumenin/eps15 family protein OS=Toxoplasma gondii (strain ATCC 50611 / Me49) OX=508771 GN=TGME49_231210 PE=4 SV=1	LPS(1)AVLHR	35508000	39364000	44195000	14182000	14698000	14742000	2.35881	2.63695	2.95493	0.851384	0.875104	0.882492
A0A125YPI0	427	S	1.53808	0.00115616	Up	Sarcalumenin/eps15 family protein OS=Toxoplasma gondii (strain ATCC 50611 / Me49) OX=508771 GN=TGME49_231210 PE=4 SV=1	S(1)KNEGNTWMIDK	368980000	393710000	437980000	678790000	685050000	697770000	1.22238	1.31528	1.46038	2.03217	2.03404	2.08307
A0A125YPJ1	19	S	4.53674	9.82832e-06	Up	Vacuolar proton pump subunit B OS=Toxoplasma gondii (strain ATCC 50611 / Me49) OX=508771 GN=TGME49_219800 PE=3 SV=1	ADAALAHAAAAS(1)R	15132000	13123000	13371000	74615000	69420000	66686000	0.648071	0.566757	0.576366	2.88785	2.66468	2.57365
A0A125YPK5	8	S	3.44215	0.000956446	Up	Prefoldin subunit protein OS=Toxoplasma gondii (strain ATCC 50611 / Me49) OX=508771 GN=TGME49_293580 PE=3 SV=1	ALAAAS(0.006)S(0.987)AS(0.007)ASSDQK	16496000	13044000	0	54140000	55487000	60403000	0.744435	0.593603		2.20794	2.24426	2.45637
A0A125YPK5	12	S	1.91206	5.4476e-05	Up	Prefoldin subunit protein OS=Toxoplasma gondii (strain ATCC 50611 / Me49) OX=508771 GN=TGME49_293580 PE=3 SV=1	ALAAASS(0.002)AS(0.015)AS(0.776)S(0.207)DQK	36376000	35238000	32805000	71505000	74313000	77021000	1.20129	1.1735	1.09039	2.13399	2.19955	2.29209
A0A125YPN9	17	S	2.6393	2.02243e-05	Up	Tetratricopeptide repeat-containing protein OS=Toxoplasma gondii (strain ATCC 50611 / Me49) OX=508771 GN=TGME49_216050 PE=4 SV=1	LVSPGS(1)KEAGGQAFEANR	28458000	32191000	30784000	92344000	88409000	88636000	0.852385	0.972306	0.928036	2.49955	2.37336	2.39238
A0A125YPP4	2794	S	0.45959	0.000839664	Down	Uncharacterized protein OS=Toxoplasma gondii (strain ATCC 50611 / Me49) OX=508771 GN=TGME49_248720 PE=4 SV=1	RPS(0.977)T(0.023)DNASLETVSGPSR	27215000	36074000	30263000	16327000	16037000	15644000	2.07775	2.77725	2.32543	1.12645	1.09734	1.07627
A0A125YPQ0	3978	S	0.57066	3.37054e-05	Down	Uncharacterized protein OS=Toxoplasma gondii (strain ATCC 50611 / Me49) OX=508771 GN=TGME49_311230 PE=4 SV=1	EEVDEEGFVIEDGHYVS(0.999)GS(0.001)EHEGR	425740000	452840000	460360000	287690000	282100000	283130000	2.09921	2.25161	2.28464	1.28191	1.24666	1.25801
A0A125YPQ0	4491	S	1.57598	0.00303848	Up	Uncharacterized protein OS=Toxoplasma gondii (strain ATCC 50611 / Me49) OX=508771 GN=TGME49_311230 PE=4 SV=1	GICS(1)MGHELAR	14792000	13344000	13136000	21654000	26996000	23960000	1.40377	1.27701	1.2547	1.85707	2.29617	2.04901
A0A125YPQ0	3814	S	0.470595	6.97755e-05	Down	Uncharacterized protein OS=Toxoplasma gondii (strain ATCC 50611 / Me49) OX=508771 GN=TGME49_311230 PE=4 SV=1	GRS(1)GDS(0.998)GLS(0.002)AR	28794000	30834000	30857000	15013000	15550000	16972000	2.25468	2.43472	2.43189	1.06236	1.09131	1.19758
A0A125YPQ0	3372	S	1.95058	0.00125685	Up	Uncharacterized protein OS=Toxoplasma gondii (strain ATCC 50611 / Me49) OX=508771 GN=TGME49_311230 PE=4 SV=1	HFSHQES(1)ASGAR	258970000	312520000	313180000	697000000	590350000	638890000	0.995697	1.21169	1.21194	2.42176	2.03433	2.21356
A0A125YPQ0	3687	S	0.23217	8.31603e-06	Down	Uncharacterized protein OS=Toxoplasma gondii (strain ATCC 50611 / Me49) OX=508771 GN=TGME49_311230 PE=4 SV=1	KLT(0.029)S(0.971)VEK	127350000	0	126410000	32695000	32981000	0	2.87242		2.86972	0.666427	0.666727
A0A125YPQ0	2579	S	0.556574	0.00552508	Down	Uncharacterized protein OS=Toxoplasma gondii (strain ATCC 50611 / Me49) OX=508771 GN=TGME49_311230 PE=4 SV=1	LPS(1)PPETVRPR	42558000	39246000	31041000	22643000	25839000	21619000	2.5141	2.33794	1.84563	1.20881	1.36808	1.15087
A0A125YPQ0	3314	S	2.38657	0.00182194	Up	Uncharacterized protein OS=Toxoplasma gondii (strain ATCC 50611 / Me49) OX=508771 GN=TGME49_311230 PE=4 SV=1	PLDASGGIS(0.012)GS(0.921)S(0.065)S(0.002)SLAADSR	33341000	40256000	49254000	114490000	102330000	110510000	0.800416	0.974552	1.19011	2.48386	2.20179	2.39071
A0A125YPQ0	3927	S	0.579022	0.000124953	Down	Uncharacterized protein OS=Toxoplasma gondii (strain ATCC 50611 / Me49) OX=508771 GN=TGME49_311230 PE=4 SV=1	RLS(1)QEELIAGVATPSR	1091600000	1096500000	1193300000	694330000	750390000	740980000	2.11914	2.14655	2.3316	1.2181	1.30562	1.29625
A0A125YPQ0	4280	S	0.612151	0.00015131	Down	Uncharacterized protein OS=Toxoplasma gondii (strain ATCC 50611 / Me49) OX=508771 GN=TGME49_311230 PE=4 SV=1	RRPLS(1)EGEGPPGGELEK	957890000	1011700000	1071200000	700570000	690330000	686990000	2.02247	2.15405	2.27638	1.33672	1.30635	1.30709
A0A125YPQ0	224	S	0.617976	0.00188551	Down	Uncharacterized protein OS=Toxoplasma gondii (strain ATCC 50611 / Me49) OX=508771 GN=TGME49_311230 PE=4 SV=1	S(1)GVSPPPLAIR	27342000	31629000	33084000	20426000	22430000	20666000	1.89937	2.21565	2.31316	1.28228	1.39651	1.29367
A0A125YPQ0	3285	S	0.554187	0.000290504	Down	Uncharacterized protein OS=Toxoplasma gondii (strain ATCC 50611 / Me49) OX=508771 GN=TGME49_311230 PE=4 SV=1	SPGSSDPSQGS(0.999)PT(0.001)SRPGEAETSCR	77382000	72566000	72787000	48407000	47586000	41772000	2.31985	2.19376	2.19625	1.31144	1.2786	1.12848
A0A125YPQ0	3456	S	1.50911	0.000549794	Up	Uncharacterized protein OS=Toxoplasma gondii (strain ATCC 50611 / Me49) OX=508771 GN=TGME49_311230 PE=4 SV=1	TVS(0.999)T(0.001)NEDCDESQWNMK	66448000	61970000	67795000	115100000	104210000	111130000	1.36358	1.28239	1.40025	2.1345	1.91666	2.05504
A0A125YPQ0	3331	S	0.21657	3.89481e-05	Down	Uncharacterized protein OS=Toxoplasma gondii (strain ATCC 50611 / Me49) OX=508771 GN=TGME49_311230 PE=4 SV=1	VPAETGVS(1)S(1)CVFR	61452000	58865000	0	15248000	13898000	14438000	3.37674	3.26179		0.757175	0.684461	0.714919
A0A125YPS8	295	S	2.02502	0.00254586	Up	Uncharacterized protein OS=Toxoplasma gondii (strain ATCC 50611 / Me49) OX=508771 GN=TGME49_294790 PE=4 SV=1	S(1)QLNYLIPLNR	19520000	0	20936000	44822000	50435000	41715000	0.990834		1.0696	2.05605	2.2945	1.9081
A0A125YPU9	350	S	0.626514	0.0131223	Down	Uncharacterized protein OS=Toxoplasma gondii (strain ATCC 50611 / Me49) OX=508771 GN=TGME49_250700 PE=4 SV=1	AFACLAQPPS(1)EEDER	38539000	31000000	36826000	23762000	25842000	0	2.22539	1.80511	2.14027	1.23997	1.33741
A0A125YPU9	205	S	3.49172	0.000173609	Up	Uncharacterized protein OS=Toxoplasma gondii (strain ATCC 50611 / Me49) OX=508771 GN=TGME49_250700 PE=4 SV=1	S(1)AGGFASAPHAQTAR	26303000	19642000	24674000	85302000	94649000	95214000	0.822101	0.619074	0.776189	2.40935	2.65137	2.68169
A0A125YPU9	609	S	0.510481	7.86297e-07	Down	Uncharacterized protein OS=Toxoplasma gondii (strain ATCC 50611 / Me49) OX=508771 GN=TGME49_250700 PE=4 SV=1	S(0.001)LS(0.999)PLPASASR	26238000	25828000	26542000	14730000	15310000	14752000	2.29795	2.28106	2.33965	1.16583	1.20176	1.16426
A0A125YPV2	678	S	0.341351	0.000149531	Down	Uncharacterized protein OS=Toxoplasma gondii (strain ATCC 50611 / Me49) OX=508771 GN=TGME49_226320 PE=4 SV=1	GVS(1)PVRR	55302000	63404000	59395000	25013000	22771000	20081000	2.42991	2.80933	2.62668	0.9932	0.89674	0.795102
A0A125YPV2	253	S	0.608912	0.0294867	Down	Uncharacterized protein OS=Toxoplasma gondii (strain ATCC 50611 / Me49) OX=508771 GN=TGME49_226320 PE=4 SV=1	RDS(1)GREPQGEAR	8805900	10077000	7789600	5365300	0	6695800	2.04752	2.36278	1.82297	1.12738		1.40296
A0A125YPV4	481	S	3.84325	3.537e-05	Up	Pyruvate kinase OS=Toxoplasma gondii (strain ATCC 50611 / Me49) OX=508771 GN=PYKI PE=3 SV=1	GVTTMQVPS(1)FQGTDHVIR	38100000	30865000	33377000	146340000	154580000	138010000	0.760736	0.621459	0.670756	2.64054	2.76629	2.48318
A0A125YPV4	24	S	1.56004	0.00142965	Up	Pyruvate kinase OS=Toxoplasma gondii (strain ATCC 50611 / Me49) OX=508771 GN=PYKI PE=3 SV=1	LVS(1)ASSVMTQQLGK	707990000	704990000	785390000	1253800000	1194200000	1379800000	1.26973	1.27498	1.41768	2.03204	1.91953	2.22991
A0A125YPV4	16	S	1.73268	0.000452573	Up	Pyruvate kinase OS=Toxoplasma gondii (strain ATCC 50611 / Me49) OX=508771 GN=PYKI PE=3 SV=1	QPQTLSAGAVES(1)GR	589430000	620500000	675140000	1199800000	1159700000	1286400000	1.15174	1.22265	1.32778	2.11862	2.03097	2.2651
A0A125YPV5	934	S	0.529405	0.00241639	Down	Formin FRM3 OS=Toxoplasma gondii (strain ATCC 50611 / Me49) OX=508771 GN=FRM3 PE=4 SV=1	LSEETDKREES(1)DEGDQR	36162000	39017000	41644000	19264000	24999000	24801000	2.10246	2.28753	2.43689	1.01215	1.30267	1.29937
A0A125YPV6	211	S	0.647718	0.0162715	Down	RAB43, member RAS oncogene family protein OS=Toxoplasma gondii (strain ATCC 50611 / Me49) OX=508771 GN=TGME49_203870 PE=3 SV=1	SAPLAGDADS(1)DS(1)DEESKRR	261750000	243460000	264050000	146940000	208040000	201360000	2.13402	2.0016	2.16674	1.08261	1.52018	1.47936
A0A125YPV6	213	S	0.603718	0.0110333	Down	RAB43, member RAS oncogene family protein OS=Toxoplasma gondii (strain ATCC 50611 / Me49) OX=508771 GN=TGME49_203870 PE=3 SV=1	SAPLAGDADS(1)DS(1)DEESKRR	284330000	265860000	284180000	146940000	208040000	207450000	2.19995	2.07434	2.21305	1.02743	1.44269	1.44641
A0A125YPV9	87	S	1.8757	0.0229995	Up	PRP38 family protein OS=Toxoplasma gondii (strain ATCC 50611 / Me49) OX=508771 GN=TGME49_285230 PE=3 SV=1	LGVSAGTPAVVAAPGPPATTAVGAVDAEEDS(0.924)GDT(0.076)WAVNR	20857000	16036000	29007000	51623000	44283000	42029000	1.10585	0.857391	1.54795	2.47349	2.10435	2.00809
A0A125YPX6	515	S	0.632877	0.0010318	Down	C2H2-type domain-containing protein OS=Toxoplasma gondii (strain ATCC 50611 / Me49) OX=508771 GN=TGME49_293630 PE=3 SV=1	GVNS(0.916)T(0.084)ENDSDAPQTLDHDQSLEDGVGTLEEAGK	49914000	46371000	47516000	0	35193000	32653000	2.124	1.98982	2.03507		1.34222	1.25211
A0A125YPX6	483	S	0.488556	0.0154632	Down	C2H2-type domain-containing protein OS=Toxoplasma gondii (strain ATCC 50611 / Me49) OX=508771 GN=TGME49_293630 PE=3 SV=1	PQIPASLQHYVQNAPGEDEGDS(1)EEEEASEATNGTK	69401000	84658000	79472000	35433000	49585000	0	1.96215	2.41364	2.26146	0.905308	1.25647
A0A125YPZ0	398	S	0.441353	0.0466356	Down	Alveolin domain containing intermediate filament IMC4 OS=Toxoplasma gondii (strain ATCC 50611 / Me49) OX=508771 GN=ALV4 PE=4 SV=1	S(0.195)DQHS(0.806)S(0.999)GAMT(1)PVS(1)AGAAVGSAPASPAR	3757800000	1626200000	1812900000	1179300000	1114900000	1245800000	3.7825	1.65066	1.83666	1.07273	1.00581	1.13001
A0A125YPZ0	405	S	0.0320164	0.0160044	Down	Alveolin domain containing intermediate filament IMC4 OS=Toxoplasma gondii (strain ATCC 50611 / Me49) OX=508771 GN=ALV4 PE=4 SV=1	S(0.177)DQHS(0.6)S(0.555)GAMT(0.667)PVS(0.001)AGAAVGS(0.995)APAS(0.005)PAR	284560000	2662700000	2736000000	59298000	58011000	86183000	0.522423	4.92956	5.0556	0.0983808	0.095454	0.14258
A0A125YPZ0	164	S	0.654981	0.00241836	Down	Alveolin domain containing intermediate filament IMC4 OS=Toxoplasma gondii (strain ATCC 50611 / Me49) OX=508771 GN=ALV4 PE=4 SV=1	IVEIS(1)QVDYR	22250000	22508000	26124000	17359000	18236000	16235000	1.9596	1.99899	2.31572	1.3816	1.43947	1.28848
A0A125YPZ5	32	S	0.399624	0.00024879	Down	Uncharacterized protein OS=Toxoplasma gondii (strain ATCC 50611 / Me49) OX=508771 GN=TGME49_245640 PE=4 SV=1	PGPSES(1)FGK	20120000	18326000	20008000	8327200	7869800	9870300	2.57268	2.363	2.57496	0.96223	0.901897	1.1373
A0A125YPZ6	59	S	3.15308	4.691e-05	Up	Nucleolar complex-associated protein 3 N-terminal domain-containing protein OS=Toxoplasma gondii (strain ATCC 50611 / Me49) OX=508771 GN=TGME49_218070 PE=4 SV=1	AQS(0.999)S(0.001)SAFFALK	15477000	12991000	13078000	48227000	51398000	46565000	0.890971	0.754148	0.757751	2.50893	2.65191	2.4156
A0A125YPZ6	1716	S	1.9082	0.00231702	Up	Nucleolar complex-associated protein 3 N-terminal domain-containing protein OS=Toxoplasma gondii (strain ATCC 50611 / Me49) OX=508771 GN=TGME49_218070 PE=4 SV=1	AS(0.967)FS(0.033)GPAPLAEVSGHPGAASGEEAGK	18607000	22816000	23920000	50763000	43090000	45338000	0.983185	1.21573	1.27212	2.42397	2.04066	2.15879
A0A125YPZ6	1403	S	2.54656	0.00057769	Up	Nucleolar complex-associated protein 3 N-terminal domain-containing protein OS=Toxoplasma gondii (strain ATCC 50611 / Me49) OX=508771 GN=TGME49_218070 PE=4 SV=1	WGTCES(0.94)LS(0.06)R	5307900	4091800	4538500	12154000	14862000	12599000	1.07118	0.832704	0.921849	2.21656	2.68814	2.2912
A0A125YQ09	823	S	1.57834	0.00316397	Up	U-box domain-containing protein OS=Toxoplasma gondii (strain ATCC 50611 / Me49) OX=508771 GN=TGME49_280490 PE=3 SV=1	DHDEPPQPSATTEGAAAEAAAAAAGAS(0.029)PS(0.971)R	44828000	38103000	34942000	71016000	67761000	68801000	1.48864	1.27595	1.16787	2.13116	2.01676	2.05884
A0A125YQ18	47	S	0.43897	0.00324834	Down	Tetratricopeptide repeat-containing protein OS=Toxoplasma gondii (strain ATCC 50611 / Me49) OX=508771 GN=TGME49_255340 PE=4 SV=1	DTNTHVILPAAPPADLAVS(0.795)PS(0.205)R	25361000	22139000	26296000	9404300	14401000	12368000	2.49241	2.19406	2.60106	0.83522	1.26847	1.09532
A0A125YQ30	421	S	0.536773	0.000686453	Down	Rhoptry protein ROP5 OS=Toxoplasma gondii (strain ATCC 50611 / Me49) OX=508771 GN=ROP5 PE=4 SV=1	GPAS(0.965)S(0.035)VPVTYAPR	22827000	18489000	21731000	12229000	13188000	12351000	2.44708	1.99871	2.3447	1.18471	1.26711	1.19314
A0A125YQ30	246	S	0.3831	2.71079e-05	Down	Rhoptry protein ROP5 OS=Toxoplasma gondii (strain ATCC 50611 / Me49) OX=508771 GN=ROP5 PE=4 SV=1	VGDRS(1)VVFLVR	41181000	42842000	41682000	16778000	19491000	17498000	2.47985	2.60157	2.5263	0.91304	1.05195	0.949521
A0A125YQ30	84	S	2.59815	2.64626e-05	Up	Rhoptry protein ROP5 OS=Toxoplasma gondii (strain ATCC 50611 / Me49) OX=508771 GN=ROP5 PE=4 SV=1	VPAS(0.001)S(0.988)T(0.019)T(0.989)T(0.002)S(0.001)ASEGIFR	587400000	616100000	645970000	1880000000	1799800000	1684000000	0.880088	0.930852	0.974121	2.54549	2.41686	2.27364
A0A125YQ37	218	S	3.89546	0.00366838	Up	Nuclear pore complex protein OS=Toxoplasma gondii (strain ATCC 50611 / Me49) OX=508771 GN=TGME49_304700 PE=4 SV=1	AFHGLS(0.998)FS(0.002)ER	0	3989700	3430900	19987000	13633000	14876000		0.648007	0.556184	2.90919	1.96802	2.15912
A0A125YQ37	42	S	0.440538	0.0243377	Down	Nuclear pore complex protein OS=Toxoplasma gondii (strain ATCC 50611 / Me49) OX=508771 GN=TGME49_304700 PE=4 SV=1	LDATGDRAS(1)PR	27473000	23157000	0	9518700	11954000	15835000	2.81368	2.39159		0.880983	1.09728	1.46142
A0A125YQ37	108	S	2.06619	0.00812501	Up	Nuclear pore complex protein OS=Toxoplasma gondii (strain ATCC 50611 / Me49) OX=508771 GN=TGME49_304700 PE=4 SV=1	VWLTLGS(1)QR	4061400	5411300	3338100	8747500	10294000	10517000	1.03597	1.39191	0.857	2.01641	2.35338	2.41743
A0A125YQ38	348	S	0.505845	6.07866e-06	Down	Palmitoyltransferase OS=Toxoplasma gondii (strain ATCC 50611 / Me49) OX=508771 GN=TGME49_250870 PE=3 SV=1	FGSAIS(1)QDR	106500000	110170000	113140000	62841000	61352000	62029000	2.23048	2.32674	2.38491	1.18936	1.15163	1.17066
A0A125YQ38	43	S	0.611771	0.000504932	Down	Palmitoyltransferase OS=Toxoplasma gondii (strain ATCC 50611 / Me49) OX=508771 GN=TGME49_250870 PE=3 SV=1	GTS(1)LHAHTAVR	94092000	97440000	95156000	69035000	67308000	59430000	2.10773	2.20108	2.14539	1.3975	1.35134	1.19965
A0A125YQ38	56	S	0.425219	0.000211179	Down	Palmitoyltransferase OS=Toxoplasma gondii (strain ATCC 50611 / Me49) OX=508771 GN=TGME49_250870 PE=3 SV=1	YAAPS(0.98)NT(0.015)S(0.005)R	198720000	170880000	180810000	94884000	86806000	79464000	2.64633	2.29472	2.42344	1.14187	1.03606	0.953587
A0A125YQ40	1614	S	0.635699	0.00461893	Down	Sec7 domain-containing protein OS=Toxoplasma gondii (strain ATCC 50611 / Me49) OX=508771 GN=TGME49_232190 PE=4 SV=1	ATQTSLWSPS(0.004)S(0.996)WGS(1)GDGEEAPR	81647000	98700000	96634000	71189000	64877000	60505000	1.86336	2.27149	2.2197	1.46822	1.32704	1.24433
A0A125YQ40	463	S	0.594995	0.000189904	Down	Sec7 domain-containing protein OS=Toxoplasma gondii (strain ATCC 50611 / Me49) OX=508771 GN=TGME49_232190 PE=4 SV=1	ERDCS(1)MGEVEEAAFVR	22308000	19873000	21081000	13860000	14698000	13453000	2.29017	2.05735	2.17825	1.28586	1.35239	1.24456
A0A125YQ40	2754	S	1.52618	0.00274649	Up	Sec7 domain-containing protein OS=Toxoplasma gondii (strain ATCC 50611 / Me49) OX=508771 GN=TGME49_232190 PE=4 SV=1	EAGPSDQS(1)EGESGETEEAK	80762000	73453000	64325000	123330000	126390000	122490000	1.4775	1.35509	1.18443	2.03897	2.07238	2.01934
A0A125YQ40	1241	S	1.54324	0.0060594	Up	Sec7 domain-containing protein OS=Toxoplasma gondii (strain ATCC 50611 / Me49) OX=508771 GN=TGME49_232190 PE=4 SV=1	LPGES(1)QQIER	9273600	11574000	9163700	16200000	17878000	17637000	1.22634	1.54342	1.21967	1.93597	2.11893	2.10172
A0A125YQ40	180	S	0.566856	0.000793999	Down	Sec7 domain-containing protein OS=Toxoplasma gondii (strain ATCC 50611 / Me49) OX=508771 GN=TGME49_232190 PE=4 SV=1	SLFS(1)VCGR	107200000	94983000	113910000	70089000	67144000	62736000	2.24501	2.00588	2.401	1.32646	1.26027	1.18393
A0A125YQ40	3061	S	3.54622	0.000682648	Up	Sec7 domain-containing protein OS=Toxoplasma gondii (strain ATCC 50611 / Me49) OX=508771 GN=TGME49_232190 PE=4 SV=1	SSVAAS(1)PS(0.009)AS(0.991)FR	0	9632900	7833600	34936000	36318000	32725000		0.720371	0.584698	2.3413	2.4139	2.1869
A0A125YQ54	535	S	0.41881	0.00434754	Down	Domain K-type RNA binding proteins family protein OS=Toxoplasma gondii (strain ATCC 50611 / Me49) OX=508771 GN=TGME49_235930 PE=4 SV=1	SYDNDS(0.005)YRGS(0.995)GGGR	19302000	22645000	24042000	0	9384100	11220000	2.00753	2.37503	2.51674		0.874757	1.05158
A0A125YQ54	544	S	0.570153	0.00584815	Down	Domain K-type RNA binding proteins family protein OS=Toxoplasma gondii (strain ATCC 50611 / Me49) OX=508771 GN=TGME49_235930 PE=4 SV=1	Y(0.001)RS(0.993)Y(0.011)S(0.995)RER	979380000	857090000	816110000	667340000	520100000	499690000	2.43902	2.15242	2.0456	1.50187	1.16088	1.12138
A0A125YQ54	546	S	0.570153	0.00584815	Down	Domain K-type RNA binding proteins family protein OS=Toxoplasma gondii (strain ATCC 50611 / Me49) OX=508771 GN=TGME49_235930 PE=4 SV=1	Y(0.001)RS(0.993)Y(0.011)S(0.995)RER	979380000	857090000	816110000	667340000	520100000	499690000	2.43902	2.15242	2.0456	1.50187	1.16088	1.12138
A0A125YQ68	573	S	2.01292	0.00194921	Up	Asparagine synthetase, putative OS=Toxoplasma gondii (strain ATCC 50611 / Me49) OX=508771 GN=TGME49_253430 PE=4 SV=1	FQECIDQS(1)GR	23695000	18116000	20539000	40980000	49255000	49828000	1.26515	0.975406	1.10376	1.97733	2.35706	2.39744
A0A125YQ68	576	S	2.22485	0.00604817	Up	Asparagine synthetase, putative OS=Toxoplasma gondii (strain ATCC 50611 / Me49) OX=508771 GN=TGME49_253430 PE=4 SV=1	S(1)VDVHQFHQGHRD	32807000	25731000	36136000	77826000	63738000	93418000	1.07555	0.850663	1.19237	2.30574	1.87282	2.75983
A0A125YQ73	127	S	3.21731	0.000192197	Up	Microtubule-binding protein OS=Toxoplasma gondii (strain ATCC 50611 / Me49) OX=508771 GN=TGME49_249990 PE=4 SV=1	AGESAASSSLPGGESEDFKDRES(1)LR	18329000	19935000	23155000	79871000	66653000	74028000	0.70252	0.770501	0.89325	2.7665	2.28968	2.55684
A0A125YQ73	443	S	3.50818	0.00285649	Up	Microtubule-binding protein OS=Toxoplasma gondii (strain ATCC 50611 / Me49) OX=508771 GN=TGME49_249990 PE=4 SV=1	ALFAS(1)LNLGPPGWAGSEDKK	0	5011400	4091600	20252000	18383000	14966000		0.725846	0.591493	2.62868	2.36646	1.93705
A0A125YQ73	154	S	2.3226	0.000774278	Up	Microtubule-binding protein OS=Toxoplasma gondii (strain ATCC 50611 / Me49) OX=508771 GN=TGME49_249990 PE=4 SV=1	IHAGS(0.999)LT(0.001)DK	0	7667900	7047800	19184000	17859000	20318000		0.966189	0.88636	2.16625	2.00005	2.2878
A0A125YQ73	436	S	2.24457	0.000768523	Up	Microtubule-binding protein OS=Toxoplasma gondii (strain ATCC 50611 / Me49) OX=508771 GN=TGME49_249990 PE=4 SV=1	LFGGLGS(1)AR	24104000	27130000	30986000	74232000	63589000	68177000	0.903842	1.02587	1.16944	2.51545	2.13708	2.30372
A0A125YQ80	510	S	0.562558	0.00147695	Down	Uncharacterized protein OS=Toxoplasma gondii (strain ATCC 50611 / Me49) OX=508771 GN=TGME49_306220 PE=4 SV=1	LTFESLT(0.05)S(0.95)PAR	69888000	85479000	69352000	47172000	48863000	45112000	2.06445	2.54624	2.06191	1.25924	1.29365	1.20083
A0A125YQ80	541	S	0.61315	0.00501046	Down	Uncharacterized protein OS=Toxoplasma gondii (strain ATCC 50611 / Me49) OX=508771 GN=TGME49_306220 PE=4 SV=1	NPVAT(0.007)EDVS(0.977)RRES(0.894)T(0.606)S(0.515)PR	43815000	42672000	55150000	30561000	32820000	33570000	1.98472	1.9492	2.51437	1.25102	1.33245	1.3703
A0A125YQ80	543	S	0.61315	0.00501046	Down	Uncharacterized protein OS=Toxoplasma gondii (strain ATCC 50611 / Me49) OX=508771 GN=TGME49_306220 PE=4 SV=1	NPVAT(0.071)EDVS(0.503)RRES(0.783)T(0.837)S(0.806)PR	43815000	42672000	55150000	30561000	32820000	33570000	1.98472	1.9492	2.51437	1.25102	1.33245	1.3703
A0A125YQ84	1318	S	2.28363	0.000350206	Up	C3H1-type domain-containing protein OS=Toxoplasma gondii (strain ATCC 50611 / Me49) OX=508771 GN=TGME49_247450 PE=4 SV=1	IQS(1)RQPS(1)PERAS(1)PPAEPLK	36308000	35602000	31616000	85687000	80275000	97860000	1.06819	1.05623	0.936186	2.27816	2.11671	2.59442
A0A125YQ84	544	S	0.5444	0.00423919	Down	C3H1-type domain-containing protein OS=Toxoplasma gondii (strain ATCC 50611 / Me49) OX=508771 GN=TGME49_247450 PE=4 SV=1	DHAPQS(1)PVAAR	73540000	59001000	82868000	41498000	46004000	43388000	2.29508	1.85682	2.60296	1.17037	1.28678	1.2202
A0A125YQ84	1039	S	0.564978	0.000387182	Down	C3H1-type domain-containing protein OS=Toxoplasma gondii (strain ATCC 50611 / Me49) OX=508771 GN=TGME49_247450 PE=4 SV=1	EGGARS(1)DTDER	109160000	115230000	110960000	64197000	76608000	70738000	2.15718	2.29628	2.20697	1.14646	1.35685	1.25969
A0A125YQ84	330	S	1.51379	0.000598758	Up	C3H1-type domain-containing protein OS=Toxoplasma gondii (strain ATCC 50611 / Me49) OX=508771 GN=TGME49_247450 PE=4 SV=1	GS(1)EKADELPR	160570000	173320000	153690000	264740000	287470000	271790000	1.3231	1.44018	1.27463	1.97138	2.12303	2.01814
A0A125YQ84	1051	S	0.561306	5.14666e-05	Down	C3H1-type domain-containing protein OS=Toxoplasma gondii (strain ATCC 50611 / Me49) OX=508771 GN=TGME49_247450 PE=4 SV=1	GPS(1)PLNR	436410000	412580000	438980000	276470000	256730000	273600000	2.25156	2.14651	2.27951	1.28901	1.18713	1.27202
A0A125YQ84	1184	S	0.660906	0.00412282	Down	C3H1-type domain-containing protein OS=Toxoplasma gondii (strain ATCC 50611 / Me49) OX=508771 GN=TGME49_247450 PE=4 SV=1	GRS(1)AS(1)LS(0.978)PS(0.022)AK	143550000	157960000	165770000	113390000	105110000	126220000	1.91061	2.12008	2.22066	1.36384	1.25386	1.51386
A0A125YQ84	132	S	0.511811	0.000165612	Down	C3H1-type domain-containing protein OS=Toxoplasma gondii (strain ATCC 50611 / Me49) OX=508771 GN=TGME49_247450 PE=4 SV=1	RS(1)PS(1)PYR	82960000	75789000	85301000	45097000	44634000	49670000	2.33821	2.15406	2.41979	1.14864	1.1275	1.26153
A0A125YQ84	289	S	0.350495	0.000315061	Down	C3H1-type domain-containing protein OS=Toxoplasma gondii (strain ATCC 50611 / Me49) OX=508771 GN=TGME49_247450 PE=4 SV=1	RVS(1)RS(1)PGQGK	8088600	5983300	7292500	2649700	2808500	2897100	2.9414	2.19411	2.6691	0.87076	0.915355	0.949362
A0A125YQ84	291	S	0.350495	0.000315061	Down	C3H1-type domain-containing protein OS=Toxoplasma gondii (strain ATCC 50611 / Me49) OX=508771 GN=TGME49_247450 PE=4 SV=1	RVS(1)RS(1)PGQGK	8088600	5983300	7292500	2649700	2808500	2897100	2.9414	2.19411	2.6691	0.87076	0.915355	0.949362
A0A125YQ84	2234	S	1.85885	1.54404e-05	Up	C3H1-type domain-containing protein OS=Toxoplasma gondii (strain ATCC 50611 / Me49) OX=508771 GN=TGME49_247450 PE=4 SV=1	S(1)GGLASVVEAAK	34577000	32226000	33698000	70802000	70531000	67170000	1.20934	1.13659	1.18624	2.23783	2.21093	2.11701
A0A125YQ84	1025	S	0.553742	0.0391204	Down	C3H1-type domain-containing protein OS=Toxoplasma gondii (strain ATCC 50611 / Me49) OX=508771 GN=TGME49_247450 PE=4 SV=1	S(1)LS(1)RRS(1)QER	32625000	44582000	0	19786000	26922000	24892000	1.97456	2.72093		1.08218	1.46037	1.35759
A0A125YQ84	1027	S	0.553742	0.0391204	Down	C3H1-type domain-containing protein OS=Toxoplasma gondii (strain ATCC 50611 / Me49) OX=508771 GN=TGME49_247450 PE=4 SV=1	S(1)LS(1)RRS(1)QER	32625000	44582000	0	19786000	26922000	24892000	1.97456	2.72093		1.08218	1.46037	1.35759
A0A125YQ84	1030	S	0.553742	0.0391204	Down	C3H1-type domain-containing protein OS=Toxoplasma gondii (strain ATCC 50611 / Me49) OX=508771 GN=TGME49_247450 PE=4 SV=1	S(1)LS(1)RRS(1)QER	32625000	44582000	0	19786000	26922000	24892000	1.97456	2.72093		1.08218	1.46037	1.35759
A0A125YQ84	986	S	3.23871	0.0224265	Up	C3H1-type domain-containing protein OS=Toxoplasma gondii (strain ATCC 50611 / Me49) OX=508771 GN=TGME49_247450 PE=4 SV=1	S(0.218)RS(0.806)RAS(0.976)HS(0.986)LT(0.013)ASEK	13099000	16618000	0	0	49493000	58081000	0.687431	0.879442			2.32793	2.74671
A0A125YQ87	109	S	0.64909	0.000494487	Down	CS domain-containing protein OS=Toxoplasma gondii (strain ATCC 50611 / Me49) OX=508771 GN=TGME49_321520 PE=3 SV=1	WIDS(1)DDEDAK	28397000	31140000	32239000	21596000	22455000	22455000	1.93894	2.14412	2.21556	1.33256	1.37417	1.38164
A0A125YQ93	171	S	1.52861	0.00120389	Up	V-type proton ATPase subunit a OS=Toxoplasma gondii (strain ATCC 50611 / Me49) OX=508771 GN=TGME49_232830 PE=3 SV=1	DGFSAGAQNSPADGTAAGNS(1)EEEVAK	47429000	45357000	52089000	87337000	80865000	78962000	1.30749	1.26089	1.44527	2.17578	1.99798	1.96156
A0A125YQ93	119	S	0.265164	0.00539714	Down	V-type proton ATPase subunit a OS=Toxoplasma gondii (strain ATCC 50611 / Me49) OX=508771 GN=TGME49_232830 PE=3 SV=1	FKS(1)NNADLIQQK	23173000	18521000	14216000	0	5607900	5439000	3.11695	2.51217	1.92457		0.676057	0.659258
A0A125YQ93	730	S	0.317926	7.54363e-05	Down	V-type proton ATPase subunit a OS=Toxoplasma gondii (strain ATCC 50611 / Me49) OX=508771 GN=TGME49_232830 PE=3 SV=1	TNSSTIELEHAPS(1)GGANGAGAAAAVGDGNENSAIEAGLR	125580000	103590000	106680000	40235000	37069000	41824000	2.98301	2.48136	2.5505	0.863694	0.789187	0.895257
A0A125YQ98	429	S	0.489071	7.92768e-06	Down	Uncharacterized protein OS=Toxoplasma gondii (strain ATCC 50611 / Me49) OX=508771 GN=TGME49_239050 PE=4 SV=1	RPLS(0.996)PPDS(0.004)R	189310000	190100000	198390000	104120000	109240000	102090000	2.29047	2.31937	2.4159	1.13843	1.18459	1.11307
A0A125YQA1	17	S	2.20747	0.000563544	Up	signal peptidase I OS=Toxoplasma gondii (strain ATCC 50611 / Me49) OX=508771 GN=TGME49_280740 PE=3 SV=1	VADALAT(1)PPS(1)GEEVKEENK	37450000	43025000	39600000	109150000	87483000	99188000	0.973177	1.12745	1.03572	2.56322	2.0375	2.32267
A0A125YQC4	231	S	0.37856	0.00145799	Down	Proteasome subunit alpha type OS=Toxoplasma gondii (strain ATCC 50611 / Me49) OX=508771 GN=TGME49_239500 PE=3 SV=1	LLS(1)NEEVTALIK	49658000	48690000	35912000	18461000	16979000	21271000	2.81026	2.77865	2.04553	0.944135	0.8612	1.08476
A0A125YQE3	550	S	3.55089	0.0001294	Up	Sodium/hydrogen exchanger NHE2 OS=Toxoplasma gondii (strain ATCC 50611 / Me49) OX=508771 GN=TGME49_299060 PE=3 SV=1	LES(1)RDFGVPSQLGDWTHGLVSTIK	409600000	406110000	319180000	1421900000	1482200000	1593500000	0.78593	0.785787	0.616408	2.46556	2.54898	2.75527
A0A125YQG4	43	S	0.571042	0.0141155	Down	Calcium-dependent protein kinase CDPK3 OS=Toxoplasma gondii (strain ATCC 50611 / Me49) OX=508771 GN=CDPK3 PE=3 SV=1	GSAPSSGTGDS(1)GKGTGSPDTK	93040000	102950000	112000000	50239000	69824000	76352000	1.99349	2.22438	2.4153	0.972764	1.34086	1.47419
A0A125YQG4	24	S	0.610283	0.000286335	Down	Calcium-dependent protein kinase CDPK3 OS=Toxoplasma gondii (strain ATCC 50611 / Me49) OX=508771 GN=CDPK3 PE=3 SV=1	HAGAAGEKPDAS(1)LEK	2565800000	2596800000	2293200000	1672600000	1669400000	1736500000	2.21232	2.25788	1.9901	1.30328	1.29009	1.34923
A0A125YQG4	84	S	0.6071	0.00197023	Down	Calcium-dependent protein kinase CDPK3 OS=Toxoplasma gondii (strain ATCC 50611 / Me49) OX=508771 GN=CDPK3 PE=3 SV=1	LGS(1)GAYGEVLLCK	63811000	65499000	66440000	40546000	41702000	50402000	2.09999	2.17367	2.20069	1.20584	1.23002	1.49471
A0A125YQG8	139	S	0.50949	0.000766029	Down	SART-1 family protein OS=Toxoplasma gondii (strain ATCC 50611 / Me49) OX=508771 GN=TGME49_318140 PE=3 SV=1	VDAAHYDDS(1)DDESAPAASAR	475540000	379410000	458440000	247560000	261300000	237910000	2.49466	2.0071	2.42055	1.17361	1.22856	1.12467
A0A125YQH0	143	S	0.465277	2.31465e-05	Down	Calcium-dependent protein kinase CDPK5 OS=Toxoplasma gondii (strain ATCC 50611 / Me49) OX=508771 GN=CDPK5 PE=3 SV=1	SES(1)FMNASEASR	82181000	84627000	83354000	44351000	45048000	40530000	2.33673	2.42652	2.38546	1.13962	1.14801	1.03849
A0A125YQI1	85	S	1.50609	0.0121579	Up	DnaJ domain-containing protein OS=Toxoplasma gondii (strain ATCC 50611 / Me49) OX=508771 GN=TGME49_285268 PE=4 SV=1	EEPYAS(1)PADGSAVPEAK	27606000	0	28646000	43714000	52853000	45084000	1.2563		1.31209	1.79777	2.15574	1.84885
A0A125YQI1	137	S	1.91407	2.48327e-05	Up	DnaJ domain-containing protein OS=Toxoplasma gondii (strain ATCC 50611 / Me49) OX=508771 GN=TGME49_285268 PE=4 SV=1	FPS(1)YDDFLREEEEDRNAEEPDEEEPGK	31768000	31613000	32062000	71598000	65606000	66681000	1.14701	1.15101	1.16513	2.33614	2.12303	2.16954
A0A125YQI1	131	S	1.88715	0.0161538	Up	DnaJ domain-containing protein OS=Toxoplasma gondii (strain ATCC 50611 / Me49) OX=508771 GN=TGME49_285268 PE=4 SV=1	QESGDSLDEERGPS(1)R	19895000	12623000	12661000	35280000	28118000	31662000	1.5332	0.980969	0.982046	2.457	1.94212	2.19878
A0A125YQI6	410	S	4.32737	0.000792698	Up	Transmembrane protein 184A OS=Toxoplasma gondii (strain ATCC 50611 / Me49) OX=508771 GN=TGME49_210380 PE=4 SV=1	S(0.002)S(0.002)S(0.951)T(0.045)VDGPGLDK	0	6242000	4910200	25875000	29445000	25705000		0.615008	0.482867	2.28466	2.57849	2.26321
A0A125YQJ8	565	S	0.591997	0.000570411	Down	SAC3/GANP family protein OS=Toxoplasma gondii (strain ATCC 50611 / Me49) OX=508771 GN=TGME49_259990 PE=4 SV=1	HCQQS(1)PADSWR	167910000	163130000	155860000	117500000	101860000	102290000	2.24437	2.19881	2.09682	1.41931	1.22027	1.23208
A0A125YQL1	57	S	0.549222	0.0392922	Down	Rhoptry protein ROP18 OS=Toxoplasma gondii (strain ATCC 50611 / Me49) OX=508771 GN=ROP18 PE=4 SV=1	LDS(0.943)KPT(0.041)S(0.015)LDS(0.001)QQHVADK	56884000	55927000	0	0	33350000	35873000	2.25149	2.23223			1.18307	1.27949
A0A125YQM1	1763	S	0.551551	0.00160697	Down	Cyclic nucleotide-binding domain-containing protein OS=Toxoplasma gondii (strain ATCC 50611 / Me49) OX=508771 GN=TGME49_295850 PE=4 SV=1	ELS(0.901)RDS(0.55)S(0.55)GNQDVEHR	27687000	27148000	0	18197000	16515000	15879000	2.36522	2.33868		1.40481	1.26447	1.22238
A0A125YQM1	1766	S	0.621971	0.00226858	Down	Cyclic nucleotide-binding domain-containing protein OS=Toxoplasma gondii (strain ATCC 50611 / Me49) OX=508771 GN=TGME49_295850 PE=4 SV=1	ELSRDS(1)S(1)GNQDVEHR	17594000	20471000	20811000	14543000	13602000	12736000	1.9061	2.23644	2.26925	1.42383	1.32074	1.24338
A0A125YQM1	1767	S	0.621971	0.00226858	Down	Cyclic nucleotide-binding domain-containing protein OS=Toxoplasma gondii (strain ATCC 50611 / Me49) OX=508771 GN=TGME49_295850 PE=4 SV=1	ELSRDS(1)S(1)GNQDVEHR	17594000	20471000	20811000	14543000	13602000	12736000	1.9061	2.23644	2.26925	1.42383	1.32074	1.24338
A0A125YQM1	293	S	0.46129	0.00965652	Down	Cyclic nucleotide-binding domain-containing protein OS=Toxoplasma gondii (strain ATCC 50611 / Me49) OX=508771 GN=TGME49_295850 PE=4 SV=1	GES(1)AAS(1)LESLFR	48145000	36199000	42189000	16158000	27326000	21686000	2.71423	2.05792	2.39388	0.823199	1.38072	1.1017
A0A125YQM1	1501	S	1.57471	0.00848882	Up	Cyclic nucleotide-binding domain-containing protein OS=Toxoplasma gondii (strain ATCC 50611 / Me49) OX=508771 GN=TGME49_295850 PE=4 SV=1	GGLVCADS(0.967)FS(0.033)R	17502000	17080000	22801000	32205000	33730000	34941000	1.19521	1.1762	1.56718	1.98747	2.06446	2.1502
A0A125YQM1	1697	S	0.462013	0.000429633	Down	Cyclic nucleotide-binding domain-containing protein OS=Toxoplasma gondii (strain ATCC 50611 / Me49) OX=508771 GN=TGME49_295850 PE=4 SV=1	GRVS(1)PPR	32138000	35070000	27784000	15737000	17102000	16155000	2.41225	2.65447	2.09897	1.06745	1.1505	1.0927
A0A125YQM1	273	S	1.7432	0.00857576	Up	Cyclic nucleotide-binding domain-containing protein OS=Toxoplasma gondii (strain ATCC 50611 / Me49) OX=508771 GN=TGME49_295850 PE=4 SV=1	QS(0.035)S(0.965)FGEEPSDPATSWER	14983000	15038000	11236000	28517000	23450000	28274000	1.33277	1.34891	1.00595	2.29235	1.86953	2.26637
A0A125YQM1	1904	S	0.418422	0.000617424	Down	Cyclic nucleotide-binding domain-containing protein OS=Toxoplasma gondii (strain ATCC 50611 / Me49) OX=508771 GN=TGME49_295850 PE=4 SV=1	SES(1)DMDVLEEETTQK	28715000	27580000	24933000	10974000	14586000	12387000	2.60404	2.52215	2.27574	0.899344	1.18552	1.01226
A0A125YQM1	2517	S	0.601853	0.00497649	Down	Cyclic nucleotide-binding domain-containing protein OS=Toxoplasma gondii (strain ATCC 50611 / Me49) OX=508771 GN=TGME49_295850 PE=4 SV=1	S(0.001)FS(0.999)CDSSLFSVPLTDER	79641000	60649000	71128000	46752000	43873000	51331000	2.43572	1.87047	2.18947	1.29215	1.2026	1.41468
A0A125YQM6	1234	S	1.8155	0.00777042	Up	Guanylate-binding protein, N-terminal domain-containing protein OS=Toxoplasma gondii (strain ATCC 50611 / Me49) OX=508771 GN=TGME49_304990 PE=4 SV=1	AS(0.928)QS(0.067)S(0.005)VPQQMEFPTPLGVR	0	18356000	20097000	37661000	35349000	44141000		1.07137	1.17074	1.96986	1.83373	2.30225
A0A125YQN0	271	S	0.30048	0.00173138	Down	Alveolin domain containing intermediate filament IMC12 OS=Toxoplasma gondii (strain ATCC 50611 / Me49) OX=508771 GN=IMC12 PE=4 SV=1	VSEAENDNAS(1)ERAES(1)VDS(1)MPQ	100310000	115540000	129490000	28253000	43956000	43705000	2.35033	2.72994	3.05372	0.598233	0.923076	0.922792
A0A125YQN0	274	S	0.396054	0.00211627	Down	Alveolin domain containing intermediate filament IMC12 OS=Toxoplasma gondii (strain ATCC 50611 / Me49) OX=508771 GN=IMC12 PE=4 SV=1	VSEAENDNAS(1)ERAES(1)VDS(1)MPQ	87127000	102700000	109880000	0	44664000	43855000	2.02121	2.40252	2.56558		0.928648	0.916782
A0A125YQN0	266	S	0.362028	0.000145561	Down	Alveolin domain containing intermediate filament IMC12 OS=Toxoplasma gondii (strain ATCC 50611 / Me49) OX=508771 GN=IMC12 PE=4 SV=1	VSEAENDNAS(1)ERAES(0.983)VDS(0.017)MPQ	52878000	45435000	41786000	19302000	19408000	17887000	2.90539	2.51743	2.31083	0.958413	0.955751	0.885635
A0A125YQR0	383	S	0.283047	0.00200892	Down	PCI domain-containing protein OS=Toxoplasma gondii (strain ATCC 50611 / Me49) OX=508771 GN=TGME49_207770 PE=3 SV=1	S(1)AAGTAAGSFEASSLEK	16372000	18441000	19788000	4967500	6546600	0	2.2302	2.53317	2.71302	0.611508	0.79927
A0A125YQR0	391	S	0.511362	1.25099e-05	Down	PCI domain-containing protein OS=Toxoplasma gondii (strain ATCC 50611 / Me49) OX=508771 GN=TGME49_207770 PE=3 SV=1	SAAGTAAGS(1)FEASSLEK	414720000	429240000	401150000	231030000	235750000	243920000	2.29167	2.39186	2.23107	1.15369	1.16757	1.2146
A0A125YQR0	396	S	0.383134	2.25701e-05	Down	PCI domain-containing protein OS=Toxoplasma gondii (strain ATCC 50611 / Me49) OX=508771 GN=TGME49_207770 PE=3 SV=1	SAAGTAAGSFEAS(0.096)S(0.904)LEK	142930000	152700000	159460000	63286000	63213000	68139000	2.37748	2.56135	2.66964	0.95131	0.942398	1.02136
A0A125YQS6	25	S	0.622317	0.0028401	Down	Uncharacterized protein OS=Toxoplasma gondii (strain ATCC 50611 / Me49) OX=508771 GN=TGME49_240810 PE=4 SV=1	LHS(1)CAGGEES(0.003)S(0.997)GQCLEK	234950000	211820000	241990000	156100000	178650000	143740000	2.17538	1.97772	2.2551	1.30613	1.48251	1.1993
A0A125YQT3	1916	S	0.208534	0.000768896	Down	Regulator of chromosome condensation (RCC1) repeat-containing protein OS=Toxoplasma gondii (strain ATCC 50611 / Me49) OX=508771 GN=TGME49_280770 PE=4 SV=1	KHEFAS(1)PR	17020000	15509000	19847000	3139300	5369500	3691800	2.84845	2.6174	3.34312	0.474792	0.805412	0.55677
A0A125YQU7	23	S	0.405616	0.000175205	Down	Uncharacterized protein OS=Toxoplasma gondii (strain ATCC 50611 / Me49) OX=508771 GN=TGME49_241000 PE=4 SV=1	AVQTAVDDPEAPAEDQPLLGGS(1)LK	383670000	386500000	429480000	166630000	202070000	174620000	2.37899	2.41669	2.68031	0.933704	1.12298	0.975701
A0A125YQU7	226	S	2.29946	0.00229143	Up	Uncharacterized protein OS=Toxoplasma gondii (strain ATCC 50611 / Me49) OX=508771 GN=TGME49_241000 PE=4 SV=1	TAEEIEEDALS(1)AQFPS(1)FAEDTPR	320080000	215770000	271670000	740490000	633540000	697000000	1.20174	0.816919	1.0266	2.51242	2.13186	2.35815
A0A125YQV2	13	S	1.55994	0.000722572	Up	Ribosomal protein RPL3 OS=Toxoplasma gondii (strain ATCC 50611 / Me49) OX=508771 GN=RPL3 PE=3 SV=1	HGS(1)LGFLPR	48707000	54136000	50143000	88033000	94595000	83816000	1.25504	1.40666	1.30042	2.0499	2.18458	1.94617
A0A125YQV8	505	S	2.35698	0.000802781	Up	RuvB-like helicase OS=Toxoplasma gondii (strain ATCC 50611 / Me49) OX=508771 GN=TGME49_288860 PE=3 SV=1	LDAADDS(1)EMA	9512600	7900700	9519900	20338000	25995000	24531000	1.05123	0.880442	1.05886	2.03108	2.57468	2.44288
A0A125YQW4	186	S	0.42485	1.70703e-05	Down	Uncharacterized protein OS=Toxoplasma gondii (strain ATCC 50611 / Me49) OX=508771 GN=TGME49_216460 PE=4 SV=1	DAAIFPGADEIHET(0.635)S(0.486)S(0.879)ENDKK	26377000	27043000	28033000	12303000	13683000	12648000	2.37385	2.45426	2.53925	1.0006	1.10368	1.02574
A0A125YQX4	293	S	0.635418	0.0477433	Down	ubiquitinyl hydrolase 1 OS=Toxoplasma gondii (strain ATCC 50611 / Me49) OX=508771 GN=TGME49_229650 PE=4 SV=1	EALRLS(1)LETYK	23002000	18325000	14799000	11184000	15747000	12875000	2.59135	2.08182	1.67804	1.13862	1.58999	1.30706
A0A125YQX4	268	S	0.204113	0.00151804	Down	ubiquitinyl hydrolase 1 OS=Toxoplasma gondii (strain ATCC 50611 / Me49) OX=508771 GN=TGME49_229650 PE=4 SV=1	GAS(0.995)PRPS(0.005)AEATLDGLDDDPELR	124080000	103230000	94691000	0	27850000	21148000	3.01212	2.52705	2.3136		0.605941	0.462624
A0A125YQX7	509	S	0.553369	0.00499566	Down	Leucine rich repeat protein OS=Toxoplasma gondii (strain ATCC 50611 / Me49) OX=508771 GN=TGME49_313370 PE=4 SV=1	ARS(1)S(1)S(0.998)GGT(0.002)EPRPGVSGAGAGAK	52148000	62800000	71754000	35059000	39633000	40683000	1.86571	2.26571	2.58381	1.13352	1.27086	1.31162
A0A125YQX7	750	S	1.65233	0.00243875	Up	Leucine rich repeat protein OS=Toxoplasma gondii (strain ATCC 50611 / Me49) OX=508771 GN=TGME49_313370 PE=4 SV=1	GSFLGS(0.952)S(0.052)ES(0.995)LS(0.002)LGQPGCGGR	20041000	0	22025000	36455000	40366000	39386000	1.1404		1.26142	1.87463	2.05867	2.01961
A0A125YQX7	753	S	1.65233	0.00243875	Up	Leucine rich repeat protein OS=Toxoplasma gondii (strain ATCC 50611 / Me49) OX=508771 GN=TGME49_313370 PE=4 SV=1	GSFLGS(0.952)S(0.052)ES(0.995)LS(0.002)LGQPGCGGR	20041000	0	22025000	36455000	40366000	39386000	1.1404		1.26142	1.87463	2.05867	2.01961
A0A125YQX7	1366	S	1.76131	0.00200246	Up	Leucine rich repeat protein OS=Toxoplasma gondii (strain ATCC 50611 / Me49) OX=508771 GN=TGME49_313370 PE=4 SV=1	LQAHGAGS(1)HSDLQAR	301250000	344870000	265160000	621270000	582290000	588000000	1.20457	1.39058	1.06714	2.24495	2.08679	2.1187
A0A125YQZ8	167	S	0.421181	0.000472343	Down	Ribosomal protein RPL17 OS=Toxoplasma gondii (strain ATCC 50611 / Me49) OX=508771 GN=RPL17 PE=3 SV=1	EQEQAVEKPS(1)VEGVK	2754300000	2377200000	2982100000	1357300000	1156500000	1299200000	2.49585	2.17225	2.71981	1.11149	0.939266	1.06089
A0A125YR17	1201	S	0.35269	0.0294633	Down	Proteophosphoglycan PPG1 OS=Toxoplasma gondii (strain ATCC 50611 / Me49) OX=508771 GN=TGME49_316650 PE=4 SV=1	AETCEEGNRS(0.999)PT(0.001)R	21908000	34717000	40621000	11155000	0	14332000	1.60762	2.56898	3.00013	0.73973		0.947713
A0A125YR17	249	S	0.412058	0.0119157	Down	Proteophosphoglycan PPG1 OS=Toxoplasma gondii (strain ATCC 50611 / Me49) OX=508771 GN=TGME49_316650 PE=4 SV=1	PAHS(0.001)AS(0.999)AGDNALSSLK	26371000	20956000	24804000	11367000	7346700	14431000	2.70722	2.16941	2.56287	1.05454	0.675964	1.335
A0A125YR17	728	S	0.393397	0.000449162	Down	Proteophosphoglycan PPG1 OS=Toxoplasma gondii (strain ATCC 50611 / Me49) OX=508771 GN=TGME49_316650 PE=4 SV=1	RRDES(0.996)PS(0.004)LLSR	25416000	20517000	27449000	10454000	11121000	10644000	2.60114	2.11742	2.82743	0.966853	1.02008	0.981634
A0A125YR17	701	S	0.137181	1.14993e-05	Down	Proteophosphoglycan PPG1 OS=Toxoplasma gondii (strain ATCC 50611 / Me49) OX=508771 GN=TGME49_316650 PE=4 SV=1	SLQLEVANLT(0.04)S(0.96)PR	40525000	46105000	37166000	5835600	6664800	6460400	3.06797	3.51976	2.83192	0.399241	0.45222	0.440733
A0A125YR17	293	S	0.473796	0.000516292	Down	Proteophosphoglycan PPG1 OS=Toxoplasma gondii (strain ATCC 50611 / Me49) OX=508771 GN=TGME49_316650 PE=4 SV=1	SQKPLS(1)PVSQS(1)PR	189940000	230420000	206930000	118860000	110540000	102400000	2.14033	2.61832	2.34691	1.21038	1.1164	1.03981
A0A125YR17	298	S	0.447904	0.000848928	Down	Proteophosphoglycan PPG1 OS=Toxoplasma gondii (strain ATCC 50611 / Me49) OX=508771 GN=TGME49_316650 PE=4 SV=1	SQKPLS(1)PVSQS(1)PR	27202000	30448000	29002000	13667000	15237000	0	2.12008	2.39302	2.27503	0.962599	1.06435
A0A125YR17	740	S	0.381164	0.0001697	Down	Proteophosphoglycan PPG1 OS=Toxoplasma gondii (strain ATCC 50611 / Me49) OX=508771 GN=TGME49_316650 PE=4 SV=1	VCAALS(1)PR	49321000	50627000	46894000	20641000	18531000	23290000	2.54671	2.63613	2.43709	0.963162	0.857592	1.08369
A0A125YR27	176	S	3.30798	0.00124799	Up	Prenylated protein, putative OS=Toxoplasma gondii (strain ATCC 50611 / Me49) OX=508771 GN=TGME49_299180 PE=3 SV=1	TIDAVLQNGES(1)LDELVQK	16373000	0	13018000	54426000	50127000	57866000	0.768777		0.615212	2.3094	2.1095	2.44841
A0A125YR38	15	S	0.562002	0.00172124	Down	Ankyrin repeat-containing protein OS=Toxoplasma gondii (strain ATCC 50611 / Me49) OX=508771 GN=TGME49_261710 PE=4 SV=1	SVIAGGS(1)IK	12073000	10375000	12082000	6456100	7236200	7966800	2.32214	2.01232	2.33894	1.12218	1.24743	1.38084
A0A125YR40	1452	S	1.65584	0.0251195	Up	phosphoglycerate mutase (2,3-diphosphoglycerate-dependent) OS=Toxoplasma gondii (strain ATCC 50611 / Me49) OX=508771 GN=TGME49_318190 PE=3 SV=1	GPHLSGGGTQAPYTHQS(0.157)S(0.828)QNS(0.015)GAVPK	11170000	17591000	15734000	28402000	29307000	24588000	0.952107	1.51203	1.34983	2.18778	2.23892	1.88862
A0A125YR40	1474	S	0.627829	0.00169271	Down	phosphoglycerate mutase (2,3-diphosphoglycerate-dependent) OS=Toxoplasma gondii (strain ATCC 50611 / Me49) OX=508771 GN=TGME49_318190 PE=3 SV=1	TAYDSQTGAVDS(0.032)GS(0.968)PR	21209000	23720000	19306000	14574000	15338000	15109000	2.09797	2.36609	1.92212	1.30281	1.35982	1.3468
A0A125YR47	25	S	0.539161	4.40619e-05	Down	Uncharacterized protein OS=Toxoplasma gondii (strain ATCC 50611 / Me49) OX=508771 GN=TGME49_293360 PE=4 SV=1	AS(0.001)S(0.999)ETSMDCFENQNFYR	396540000	362230000	354700000	223970000	222240000	223760000	2.403	2.21354	2.16339	1.22653	1.20704	1.2219
A0A125YR47	160	S	0.231764	0.00084115	Down	Uncharacterized protein OS=Toxoplasma gondii (strain ATCC 50611 / Me49) OX=508771 GN=TGME49_293360 PE=4 SV=1	IEPLDEHIVSFYS(0.006)MPS(0.986)T(0.959)AS(0.049)VAAMR	81564000	96731000	77247000	18304000	29145000	18718000	2.74006	3.27691	2.61187	0.555685	0.877526	0.566642
A0A125YR47	163	S	0.541657	0.00229866	Down	Uncharacterized protein OS=Toxoplasma gondii (strain ATCC 50611 / Me49) OX=508771 GN=TGME49_293360 PE=4 SV=1	IEPLDEHIVSFYS(0.005)MPS(0.075)T(0.92)AS(0.999)VAAMR	173020000	173680000	168550000	87314000	105050000	119200000	2.26159	2.28931	2.21745	1.03139	1.23069	1.40405
A0A125YR47	42	S	2.11387	0.000117036	Up	Uncharacterized protein OS=Toxoplasma gondii (strain ATCC 50611 / Me49) OX=508771 GN=TGME49_293360 PE=4 SV=1	MPS(1)KATSPER	480160000	543450000	481930000	1119000000	1208500000	1225600000	1.02583	1.17081	1.03629	2.16044	2.31405	2.35954
A0A125YR47	3	S	2.81776	4.80831e-05	Up	Uncharacterized protein OS=Toxoplasma gondii (strain ATCC 50611 / Me49) OX=508771 GN=TGME49_293360 PE=4 SV=1	MQS(1)LIAR	34078000	33658000	33776000	101720000	99327000	118190000	0.875338	0.87182	0.873208	2.36118	2.28667	2.73571
A0A125YR47	233	S	2.84916	5.08621e-05	Up	Uncharacterized protein OS=Toxoplasma gondii (strain ATCC 50611 / Me49) OX=508771 GN=TGME49_293360 PE=4 SV=1	S(1)MLRPS(1)QIDLF	31731000	28473000	28983000	88533000	104060000	91057000	0.919791	0.832292	0.845585	2.31917	2.70349	2.37852
A0A125YR52	320	S	2.00414	5.51556e-05	Up	S1/P1 nuclease OS=Toxoplasma gondii (strain ATCC 50611 / Me49) OX=508771 GN=TGME49_285180 PE=3 SV=1	MLENYPS(0.993)T(0.007)PEEFPEVGAEAHR	104070000	109530000	113440000	229910000	251930000	249900000	1.06229	1.12743	1.16545	2.12079	2.3048	2.29865
A0A125YR56	96	S	0.296377	0.000692602	Down	Uncharacterized protein OS=Toxoplasma gondii (strain ATCC 50611 / Me49) OX=508771 GN=TGME49_260620 PE=4 SV=1	NVS(1)RPDDGNDDR	45799000	32603000	34570000	12709000	13952000	10698000	3.29255	2.36358	2.5014	0.825675	0.898974	0.693053
A0A125YR63	447	S	1.68081	0.00774083	Up	RNA recognition motif-containing protein OS=Toxoplasma gondii (strain ATCC 50611 / Me49) OX=508771 GN=TGME49_265530 PE=4 SV=1	GYWDEDSSAGAASGGS(1)GYYGR	17013000	20437000	21370000	42275000	35072000	33014000	1.08681	1.31652	1.374	2.4405	2.00802	1.90046
A0A125YR63	203	S	2.10608	0.00118648	Up	RNA recognition motif-containing protein OS=Toxoplasma gondii (strain ATCC 50611 / Me49) OX=508771 GN=TGME49_265530 PE=4 SV=1	IFVGGVNPS(0.934)LS(0.061)ES(0.004)DVEK	6817600	8140000	7150500	16218000	19957000	15825000	0.994238	1.19707	1.04955	2.13736	2.60849	2.07965
A0A125YR63	455	S	0.622179	0.000473543	Down	RNA recognition motif-containing protein OS=Toxoplasma gondii (strain ATCC 50611 / Me49) OX=508771 GN=TGME49_265530 PE=4 SV=1	TAS(1)PGTAPATSAGYSSGYSPVR	195480000	178160000	169440000	120430000	126490000	130180000	2.29591	2.11008	2.00298	1.27823	1.3315	1.37779
A0A125YR63	471	S	0.46555	0.000409472	Down	RNA recognition motif-containing protein OS=Toxoplasma gondii (strain ATCC 50611 / Me49) OX=508771 GN=TGME49_265530 PE=4 SV=1	TASPGTAPATSAGYSS(0.002)GYS(0.998)PVR	59181000	59422000	0	31356000	32273000	28754000	2.52622	2.55784		1.20957	1.23471	1.10605
A0A125YR73	567	S	2.06702	0.00476401	Up	Glycerol-3-phosphate-acyltransferase OS=Toxoplasma gondii (strain ATCC 50611 / Me49) OX=508771 GN=TGME49_256980 PE=4 SV=1	LHQALS(1)AK	65883000	49349000	75523000	141100000	140740000	158150000	1.12887	0.85268	1.30244	2.18484	2.16134	2.4419
A0A125YR73	265	S	3.05573	0.00258361	Up	Glycerol-3-phosphate-acyltransferase OS=Toxoplasma gondii (strain ATCC 50611 / Me49) OX=508771 GN=TGME49_256980 PE=4 SV=1	VPS(1)HPS(1)LR	0	4067900	5304400	14314000	16754000	17003000		0.643149	0.837044	2.02809	2.35428	2.40225
A0A125YR82	1451	S	1.79984	0.0067324	Up	ABC transporter transmembrane region domain-containing protein OS=Toxoplasma gondii (strain ATCC 50611 / Me49) OX=508771 GN=TGME49_305590 PE=4 SV=1	ASVAS(1)QSGSAFPFLPVQR	28403000	26067000	27327000	48910000	48129000	67248000	1.2474	1.15443	1.20793	1.94116	1.89445	2.66139
A0A125YR84	668	S	0.572342	0.00253908	Down	Uncharacterized protein OS=Toxoplasma gondii (strain ATCC 50611 / Me49) OX=508771 GN=TGME49_309600 PE=4 SV=1	IDS(1)YGFEFR	28566000	28541000	29546000	15470000	20041000	19864000	2.1737	2.19006	2.26286	1.06381	1.3668	1.36209
A0A125YR93	41	S	0.395377	0.00178556	Down	Uncharacterized protein OS=Toxoplasma gondii (strain ATCC 50611 / Me49) OX=508771 GN=TGME49_285250 PE=4 SV=1	ANS(1)NGQSDQVPSR	130940000	127370000	109580000	0	58157000	50288000	2.47573	2.42848	2.08531		0.985525	0.856808
A0A125YR93	54	S	0.468053	0.000582056	Down	Uncharacterized protein OS=Toxoplasma gondii (strain ATCC 50611 / Me49) OX=508771 GN=TGME49_285250 PE=4 SV=1	FPS(1)LSSK	34518000	33453000	41360000	19270000	17787000	20057000	2.2413	2.19041	2.70298	1.13073	1.03512	1.17357
A0A125YR98	1019	S	0.598403	0.0152561	Down	tRNA (Uracil-5-)-methyltransferase OS=Toxoplasma gondii (strain ATCC 50611 / Me49) OX=508771 GN=TGME49_250750 PE=3 SV=1	TAEPT(0.002)AKDS(0.998)PGQR	32323000	39225000	25865000	21446000	22702000	20932000	2.14982	2.63081	1.73145	1.28901	1.35328	1.25455
A0A125YRC7	151	S	2.44312	0.00109404	Up	Uncharacterized protein OS=Toxoplasma gondii (strain ATCC 50611 / Me49) OX=508771 GN=TGME49_234180 PE=4 SV=1	RGS(1)LVGVHGGDVFGR	25860000	22505000	27116000	69313000	0	67578000	1.09667	0.962415	1.15739	2.65633		2.58249
A0A125YRD3	56	S	1.68788	0.000109684	Up	protein-synthesizing GTPase OS=Toxoplasma gondii (strain ATCC 50611 / Me49) OX=508771 GN=TGME49_235970 PE=4 SV=1	AVS(1)GVQTVR	123350000	127100000	124450000	219760000	241670000	244980000	1.23286	1.28102	1.25192	1.98493	2.16487	2.20644
A0A125YRD3	31	S	1.6807	0.00133078	Up	protein-synthesizing GTPase OS=Toxoplasma gondii (strain ATCC 50611 / Me49) OX=508771 GN=TGME49_235970 PE=4 SV=1	LTPLSPDVIS(1)R	19496000	15531000	18192000	33605000	33308000	32894000	1.37691	1.1061	1.29315	2.14479	2.10835	2.09346
A0A125YRE1	147	S	0.561076	8.90072e-05	Down	Uncharacterized protein OS=Toxoplasma gondii (strain ATCC 50611 / Me49) OX=508771 GN=TGME49_293440 PE=4 SV=1	EKEES(1)EPMVK	528650000	581240000	553680000	332480000	358610000	350980000	2.11165	2.34125	2.22598	1.20017	1.28384	1.26335
A0A125YRE9	206	S	1.82289	0.0115259	Up	Activator of hsp90 ATPase, putative OS=Toxoplasma gondii (strain ATCC 50611 / Me49) OX=508771 GN=TGME49_210800 PE=3 SV=1	RMDS(1)EMKER	17039000	26032000	25220000	47545000	45053000	46429000	0.888243	1.36846	1.32325	2.23982	2.10497	2.18105
A0A125YRG5	35	S	1.73812	0.00114555	Up	Ubiquitin specific protease 39 isoform 2, putative OS=Toxoplasma gondii (strain ATCC 50611 / Me49) OX=508771 GN=TGME49_294360 PE=4 SV=1	RAS(1)LQEGSSLAEAAGAAK	71412000	62019000	65528000	118530000	125090000	142300000	1.31956	1.15563	1.21869	1.97929	2.07165	2.36947
A0A125YRI3	199	S	1.74949	0.0145611	Up	Vacuolar protein sorting-associated protein 29 OS=Toxoplasma gondii (strain ATCC 50611 / Me49) OX=508771 GN=TGME49_252490 PE=3 SV=1	DISDADAAS(0.816)S(0.184)AEK	19899000	16233000	25617000	36795000	43467000	40338000	1.17938	0.970191	1.52812	1.97075	2.30896	2.15439
A0A125YRI5	988	S	1.68245	0.00597892	Up	Uncharacterized protein OS=Toxoplasma gondii (strain ATCC 50611 / Me49) OX=508771 GN=TGME49_295770 PE=4 SV=1	S(1)LLS(1)PPQR	30126000	0	30751000	62870000	56431000	51874000	1.16923		1.20123	2.20507	1.96296	1.81424
A0A125YRI5	991	S	1.68245	0.00597892	Up	Uncharacterized protein OS=Toxoplasma gondii (strain ATCC 50611 / Me49) OX=508771 GN=TGME49_295770 PE=4 SV=1	S(1)LLS(1)PPQR	30126000	0	30751000	62870000	56431000	51874000	1.16923		1.20123	2.20507	1.96296	1.81424
A0A125YRJ4	182	S	4.96294	4.03531e-05	Up	Holocytochrome c-type synthase OS=Toxoplasma gondii (strain ATCC 50611 / Me49) OX=508771 GN=TGME49_293390 PE=3 SV=1	EDS(1)GFAAR	11295000	9351800	10650000	52472000	56081000	64780000	0.596543	0.498067	0.566126	2.50441	2.65464	3.08308
A0A125YRJ5	342	S	0.288738	0.00179069	Down	Uncharacterized protein OS=Toxoplasma gondii (strain ATCC 50611 / Me49) OX=508771 GN=TGME49_238150 PE=4 SV=1	NAAVKDEES(1)VEQAEEA	57892000	74483000	80999000	29073000	21078000	18618000	2.21755	2.87706	3.12279	1.00639	0.723635	0.642653
A0A125YRK1	417	S	0.660911	0.00217742	Down	rRNA pseudouridine synthase OS=Toxoplasma gondii (strain ATCC 50611 / Me49) OX=508771 GN=TGME49_214210 PE=3 SV=1	LCGS(1)EET(1)ENGEATEAAVK	60507000	55256000	64521000	44903000	47059000	41037000	2.08734	1.92223	2.24025	1.39986	1.45501	1.27571
A0A125YRL4	460	S	0.557181	0.00015317	Down	Alternative splicing type 3 and, putative OS=Toxoplasma gondii (strain ATCC 50611 / Me49) OX=508771 GN=TGME49_210980 PE=3 SV=1	S(1)RS(1)GDRAEEEGEAK	1773900000	1958600000	1872500000	1193900000	1102900000	1189100000	2.10886	2.34801	2.24051	1.28265	1.17514	1.27387
A0A125YRL4	458	S	0.5629	0.000121933	Down	Alternative splicing type 3 and, putative OS=Toxoplasma gondii (strain ATCC 50611 / Me49) OX=508771 GN=TGME49_210980 PE=3 SV=1	S(1)RS(1)GDRAEEEGEAK	1592200000	1755800000	1668100000	1081700000	1007200000	1062800000	2.10677	2.34278	2.22152	1.29344	1.19446	1.26724
A0A125YRL4	261	S	0.647808	0.00220668	Down	Alternative splicing type 3 and, putative OS=Toxoplasma gondii (strain ATCC 50611 / Me49) OX=508771 GN=TGME49_210980 PE=3 SV=1	VRGDS(1)GLR	296670000	335470000	347620000	230580000	254130000	223990000	1.89892	2.16533	2.23948	1.33376	1.45789	1.29196
A0A125YRM8	47	S	0.365898	0.000680715	Down	Tetratricopeptide repeat-containing protein OS=Toxoplasma gondii (strain ATCC 50611 / Me49) OX=508771 GN=TGME49_294898 PE=4 SV=1	SAPTEQPS(0.03)S(0.97)AMHS(1)R	311960000	375560000	440500000	158480000	156150000	146230000	2.12194	2.57602	3.0157	0.974158	0.951942	0.89631
A0A125YRM8	647	S	2.28501	0.000196147	Up	Tetratricopeptide repeat-containing protein OS=Toxoplasma gondii (strain ATCC 50611 / Me49) OX=508771 GN=TGME49_294898 PE=4 SV=1	VAAS(1)NAQEDLDVK	12434000	11631000	11251000	32799000	27181000	30058000	1.07201	1.01121	0.976305	2.55546	2.10033	2.33526
A0A125YRN8	265	S	2.05817	9.09975e-05	Up	Uncharacterized protein OS=Toxoplasma gondii (strain ATCC 50611 / Me49) OX=508771 GN=TGME49_311480 PE=4 SV=1	RES(1)S(1)VSMGVVQEINDPEGDSHWHDR	201910000	176950000	199680000	435120000	463230000	430650000	1.14395	1.01097	1.13866	2.22783	2.35224	2.19869
A0A125YRN8	266	S	2.14788	0.000530374	Up	Uncharacterized protein OS=Toxoplasma gondii (strain ATCC 50611 / Me49) OX=508771 GN=TGME49_311480 PE=4 SV=1	RES(1)S(1)VSMGVVQEINDPEGDSHWHDR	158100000	128390000	154500000	344550000	381430000	331180000	1.14052	0.93398	1.12178	2.24617	2.46615	2.15289
A0A125YRN8	312	S	0.634134	0.00105485	Down	Uncharacterized protein OS=Toxoplasma gondii (strain ATCC 50611 / Me49) OX=508771 GN=TGME49_311480 PE=4 SV=1	S(1)S(1)DDLLELLEQDDTEEGR	1776800000	1517000000	1505300000	1114200000	1119800000	1161900000	2.34323	2.01743	1.99805	1.32788	1.32358	1.38081
A0A125YRN8	313	S	0.56734	0.017447	Down	Uncharacterized protein OS=Toxoplasma gondii (strain ATCC 50611 / Me49) OX=508771 GN=TGME49_311480 PE=4 SV=1	S(1)S(1)DDLLELLEQDDTEEGR	3251700000	2183600000	2074300000	1580700000	1613300000	1558200000	2.86603	1.9408	1.84014	1.25905	1.27444	1.2376
A0A125YRN8	154	S	3.92094	2.14412e-06	Up	Uncharacterized protein OS=Toxoplasma gondii (strain ATCC 50611 / Me49) OX=508771 GN=TGME49_311480 PE=4 SV=1	SSVS(1)MIASEPDHDDGSVVSHQPIKPDFSR	457930000	447370000	459400000	1915900000	2132500000	1925000000	0.674435	0.664423	0.680989	2.54997	2.81491	2.55482
A0A125YRT0	41	S	3.3538	0.000489256	Up	Microneme protein MIC8 OS=Toxoplasma gondii (strain ATCC 50611 / Me49) OX=508771 GN=MIC8 PE=4 SV=1	QNVQHTHS(1)ALLAK	54473000	53504000	39549000	202250000	182950000	166900000	0.841472	0.833455	0.614897	2.82338	2.53295	2.32329
A0A125YRT6	1218	S	0.508832	0.00371233	Down	Uncharacterized protein OS=Toxoplasma gondii (strain ATCC 50611 / Me49) OX=508771 GN=TGME49_218240 PE=4 SV=1	EGDS(1)GKHEDNPR	34662000	30405000	37699000	22227000	16275000	19833000	2.3253	2.05688	2.54545	1.3475	0.978548	1.19895
A0A125YRT6	1045	S	0.480559	0.00220301	Down	Uncharacterized protein OS=Toxoplasma gondii (strain ATCC 50611 / Me49) OX=508771 GN=TGME49_218240 PE=4 SV=1	GAS(0.886)T(0.114)LWSAR	25144000	27175000	26304000	11644000	13845000	16694000	2.24942	2.45156	2.36846	0.941369	1.1101	1.34581
A0A125YRT6	591	S	1.77866	0.00136513	Up	Uncharacterized protein OS=Toxoplasma gondii (strain ATCC 50611 / Me49) OX=508771 GN=TGME49_218240 PE=4 SV=1	HSAS(0.977)S(0.023)WVHSWLSSAGK	9180900	8042400	7463600	16320000	17609000	15076000	1.34645	1.1894	1.10169	2.16295	2.31459	1.99241
A0A125YRT6	1228	S	1.71127	0.00252256	Up	Uncharacterized protein OS=Toxoplasma gondii (strain ATCC 50611 / Me49) OX=508771 GN=TGME49_218240 PE=4 SV=1	S(1)VDVLANDDNR	63257000	64796000	80863000	132690000	137080000	129360000	1.12434	1.16138	1.44659	2.13132	2.18372	2.07194
A0A125YRT6	990	S	3.38916	0.0235088	Up	Uncharacterized protein OS=Toxoplasma gondii (strain ATCC 50611 / Me49) OX=508771 GN=TGME49_218240 PE=4 SV=1	SFFS(1)IFQR	16878000	0	18657000	66882000	68503000	65949000	0.641735		0.713978	2.29808	2.33442	2.2596
A0A125YRT6	1138	S	2.8817	0.000241847	Up	Uncharacterized protein OS=Toxoplasma gondii (strain ATCC 50611 / Me49) OX=508771 GN=TGME49_218240 PE=4 SV=1	S(1)VEEAADAAAASAK	18907000	16701000	21495000	65234000	56327000	62061000	0.84884	0.756106	0.97129	2.64666	2.2665	2.51079
A0A125YRU2	1538	S	1.99002	0.000136452	Up	Myosin F OS=Toxoplasma gondii (strain ATCC 50611 / Me49) OX=508771 GN=TGME49_278870 PE=3 SV=1	SFLS(1)QSSMR	77624000	66654000	73354000	154270000	168360000	160740000	1.19674	1.03626	1.13825	2.14936	2.32637	2.23315
A0A125YRU2	1541	S	2.54677	0.000219244	Up	Myosin F OS=Toxoplasma gondii (strain ATCC 50611 / Me49) OX=508771 GN=TGME49_278870 PE=3 SV=1	SFLSQS(0.021)S(0.979)MRPAGNVLASGK	9108900	11088000	11226000	30263000	28573000	30509000	0.815153	1.00061	1.01113	2.44741	2.29173	2.46031
A0A125YRU5	14	S	2.30847	0.00397144	Up	YOU2 family C2C2 zinc finger protein OS=Toxoplasma gondii (strain ATCC 50611 / Me49) OX=508771 GN=TGME49_319730 PE=3 SV=1	YPS(1)LEEGAR	13391000	9409400	15187000	31680000	34060000	32123000	1.06531	0.754854	1.21603	2.27756	2.42853	2.30286
A0A125YRV4	271	S	3.58482	0.000201749	Up	orotidine-5'-phosphate decarboxylase OS=Toxoplasma gondii (strain ATCC 50611 / Me49) OX=508771 GN=TGME49_259690 PE=3 SV=1	ALS(1)AGLCK	4464300	3752300	5155700	16600000	17935000	18970000	0.721438	0.611478	0.838574	2.42424	2.59766	2.76249
A0A125YRX4	990	S	1.733	0.0170954	Up	Sodium:neurotransmitter symporter family protein OS=Toxoplasma gondii (strain ATCC 50611 / Me49) OX=508771 GN=TGME49_208420 PE=4 SV=1	ETALAHHGDGS(1)EAYR	0	42230000	36524000	85218000	78191000	65662000		1.24594	1.07554	2.25316	2.05036	1.73118
A0A125YRX4	999	S	1.8862	0.000225144	Up	Sodium:neurotransmitter symporter family protein OS=Toxoplasma gondii (strain ATCC 50611 / Me49) OX=508771 GN=TGME49_208420 PE=4 SV=1	GPGGS(1)LPDMR	25694000	24590000	27518000	58530000	53461000	51789000	1.14945	1.10932	1.23904	2.36625	2.14354	2.08778
A0A125YRX4	14	S	3.04095	2.11151e-05	Up	Sodium:neurotransmitter symporter family protein OS=Toxoplasma gondii (strain ATCC 50611 / Me49) OX=508771 GN=TGME49_208420 PE=4 SV=1	QKS(1)DRGEGDGVGQLER	0	21369000	22103000	75629000	74436000	71808000		0.731398	0.755078	2.31976	2.26438	2.19631
A0A125YRX4	1012	S	0.6062	0.00180298	Down	Sodium:neurotransmitter symporter family protein OS=Toxoplasma gondii (strain ATCC 50611 / Me49) OX=508771 GN=TGME49_208420 PE=4 SV=1	SYGS(1)NDGSDIAR	45046000	51990000	52795000	30961000	34742000	35714000	1.93766	2.25517	2.28572	1.20353	1.3394	1.38436
A0A125YRX4	1016	S	0.488161	0.000310073	Down	Sodium:neurotransmitter symporter family protein OS=Toxoplasma gondii (strain ATCC 50611 / Me49) OX=508771 GN=TGME49_208420 PE=4 SV=1	S(0.001)YGS(0.999)NDGS(1)DIAR	37539000	41892000	44232000	20920000	23766000	22720000	2.12333	2.38948	2.51814	1.06934	1.20483	1.15806
A0A125YRX4	208	S	1.72393	0.00222723	Up	Sodium:neurotransmitter symporter family protein OS=Toxoplasma gondii (strain ATCC 50611 / Me49) OX=508771 GN=TGME49_208420 PE=4 SV=1	VAS(1)LGT(1)AGAVADR	111720000	110180000	129280000	199040000	238110000	238780000	1.17554	1.16909	1.36914	1.89265	2.24554	2.26409
A0A125YRX4	30	S	2.17422	0.000236874	Up	Sodium:neurotransmitter symporter family protein OS=Toxoplasma gondii (strain ATCC 50611 / Me49) OX=508771 GN=TGME49_208420 PE=4 SV=1	VES(1)LLVK	29267000	24546000	25550000	61150000	62574000	68823000	1.16326	0.983824	1.02211	2.19643	2.22909	2.46502
A0A125YRY4	19	S	0.0532869	0.00189088	Down	Multi-pass transmembrane protein OS=Toxoplasma gondii (strain ATCC 50611 / Me49) OX=508771 GN=TGME49_219270 PE=4 SV=1	MYSLGVEGDETLLAQNQLS(0.999)MS(0.061)S(0.939)R	868410000	960210000	666000000	73971000	54989000	19375000	3.55107	3.95948	2.74105	0.273349	0.201533	0.0713945
A0A125YRY7	720	S	0.511837	0.0165344	Down	HECT-domain (Ubiquitin-transferase) domain-containing protein OS=Toxoplasma gondii (strain ATCC 50611 / Me49) OX=508771 GN=TGME49_278940 PE=4 SV=1	QNDVPDSAGDT(0.041)PGS(0.959)PR	20947000	24840000	19914000	9064600	15839000	12666000	2.19215	2.62142	2.09756	0.857271	1.48563	1.19447
A0A125YS07	86	S	0.258577	1.07153e-06	Down	C3H1-type domain-containing protein OS=Toxoplasma gondii (strain ATCC 50611 / Me49) OX=508771 GN=TGME49_295620 PE=4 SV=1	SIPGSGPLNTFVT(0.011)QS(0.989)PK	39854000	38442000	39284000	11401000	10791000	11739000	2.84284	2.76518	2.82036	0.734928	0.689885	0.75457
A0A125YS09	51	S	1.84878	0.000548018	Up	t-SNARE coiled-coil homology domain-containing protein OS=Toxoplasma gondii (strain ATCC 50611 / Me49) OX=508771 GN=TGME49_306640 PE=4 SV=1	RS(0.011)S(0.989)LLSQPR	33603000	40714000	37692000	79735000	76281000	75173000	1.05818	1.29289	1.19464	2.26908	2.15294	2.13319
A0A125YS18	2417	S	0.56888	0.00141102	Down	Endonuclease/exonuclease/phosphatase domain-containing protein OS=Toxoplasma gondii (strain ATCC 50611 / Me49) OX=508771 GN=TGME49_238400 PE=4 SV=1	EES(1)PGPARPEDPTVYLEDFETAGDR	216540000	225690000	226950000	152340000	123140000	149330000	2.13919	2.24833	2.25657	1.36002	1.0903	1.32937
A0A125YS25	88	S	0.627123	0.0160851	Down	Uncharacterized protein OS=Toxoplasma gondii (strain ATCC 50611 / Me49) OX=508771 GN=TGME49_311010 PE=4 SV=1	VEKGDS(1)METK	22548000	26719000	26721000	16340000	0	19053000	1.82322	2.17866	2.17467	1.194		1.3883
A0A125YS32	628	S	0.271488	0.00111714	Down	AP2 domain transcription factor AP2VIIa-2 OS=Toxoplasma gondii (strain ATCC 50611 / Me49) OX=508771 GN=AP2VIIA2 PE=4 SV=1	ATS(1)PVGFR	18349000	16799000	15670000	6414800	5174000	3804300	2.99506	2.76512	2.57437	0.946234	0.756929	0.559573
A0A125YS32	826	S	0.529893	0.00185761	Down	AP2 domain transcription factor AP2VIIa-2 OS=Toxoplasma gondii (strain ATCC 50611 / Me49) OX=508771 GN=AP2VIIA2 PE=4 SV=1	GPTVDVCRS(1)PDSEAAHEEK	31586000	26375000	30292000	16318000	19967000	15918000	2.43041	2.04651	2.34596	1.13468	1.37699	1.10372
A0A125YS36	169	S	0.538405	0.000721203	Down	Vacuolar transporter chaperone complex subunit 2 OS=Toxoplasma gondii (strain ATCC 50611 / Me49) OX=508771 GN=vtc2 PE=3 SV=1	GVS(1)DEPSSSSEER	67022000	70203000	65248000	39535000	36792000	45338000	2.23466	2.36041	2.18963	1.19124	1.09947	1.36221
A0A125YS36	1035	S	1.81386	0.00912211	Up	Vacuolar transporter chaperone complex subunit 2 OS=Toxoplasma gondii (strain ATCC 50611 / Me49) OX=508771 GN=vtc2 PE=3 SV=1	S(0.96)MS(0.04)CLFPWSQR	9345200	9698400	12784000	21188000	18773000	24476000	1.04917	1.09798	1.44455	2.14966	1.88898	2.4762
A0A125YS55	118	S	0.579607	0.000209617	Down	Dense granule protein GRA6 OS=Toxoplasma gondii (strain ATCC 50611 / Me49) OX=508771 GN=GRA6 PE=4 SV=1	GPS(1)LEER	83778000	86248000	92178000	54146000	60220000	55306000	2.0965	2.17646	2.32167	1.22448	1.35064	1.24717
A0A125YS55	133	S	4.42221	0.0107181	Up	Dense granule protein GRA6 OS=Toxoplasma gondii (strain ATCC 50611 / Me49) OX=508771 GN=GRA6 PE=4 SV=1	RYS(1)S(1)VQEPQAK	138600000	45128000	50175000	400720000	406350000	345300000	1.08054	0.35478	0.393705	2.82318	2.8393	2.42583
A0A125YS58	29	S	2.05017	0.00120368	Up	RNA helicase OS=Toxoplasma gondii (strain ATCC 50611 / Me49) OX=508771 GN=TGME49_233520 PE=3 SV=1	ALGATGFDEDPRGDS(1)AR	43183000	42795000	33058000	93226000	90846000	88280000	1.19242	1.19165	0.918759	2.32635	2.24832	2.19668
A0A125YS58	12	S	2.02632	0.00135755	Up	RNA helicase OS=Toxoplasma gondii (strain ATCC 50611 / Me49) OX=508771 GN=TGME49_233520 PE=3 SV=1	LDLGS(1)KR	16364000	13643000	12607000	31300000	29944000	35094000	1.27277	1.07006	0.986915	2.20001	2.08739	2.45969
A0A125YS68	325	S	0.486136	0.0481694	Down	Nuclease and tudor domain-containing protein OS=Toxoplasma gondii (strain ATCC 50611 / Me49) OX=508771 GN=SND1 PE=4 SV=1	GWS(0.001)S(0.042)S(0.793)T(0.126)S(0.03)S(0.007)VDAK	0	35504000	27934000	18727000	15787000	0		2.63351	2.06805	1.24483	1.04077
A0A125YS68	292	S	0.288199	0.000168784	Down	Nuclease and tudor domain-containing protein OS=Toxoplasma gondii (strain ATCC 50611 / Me49) OX=508771 GN=SND1 PE=4 SV=1	IQS(0.819)GS(0.107)LGLT(0.074)ECGAQLSQAMR	154300000	169560000	158730000	57281000	43509000	54409000	2.61465	2.8974	2.70716	0.877162	0.660787	0.830819
A0A125YS68	575	S	0.581824	0.000615924	Down	Nuclease and tudor domain-containing protein OS=Toxoplasma gondii (strain ATCC 50611 / Me49) OX=508771 GN=SND1 PE=4 SV=1	PGS(1)FAAAR	88717000	86839000	90450000	58332000	52043000	62340000	2.18546	2.15719	2.24261	1.29857	1.14904	1.38386
A0A125YS70	132	S	1.5635	0.0405992	Up	Profilin OS=Toxoplasma gondii (strain ATCC 50611 / Me49) OX=508771 GN=PRF PE=3 SV=1	TPNGS(1)IVIALYDEEKEQDK	40891000	48906000	30211000	73719000	61377000	74298000	1.34161	1.61807	0.997635	2.18574	1.80484	2.19666
A0A125YS70	2	S	1.87818	0.00102179	Up	Profilin OS=Toxoplasma gondii (strain ATCC 50611 / Me49) OX=508771 GN=PRF PE=3 SV=1	S(1)DWDPVVK	16703000	20450000	20893000	39733000	41114000	40885000	1.00411	1.23971	1.26415	2.15854	2.2152	2.21483
A0A125YS79	520	S	1.52784	8.38068e-05	Up	Serine aminopeptidase S33 domain-containing protein OS=Toxoplasma gondii (strain ATCC 50611 / Me49) OX=508771 GN=TGME49_305260 PE=4 SV=1	LQVDTAVPAHRDS(1)LES(1)WAAESTNPR	212860000	217300000	208940000	377500000	351710000	360590000	1.3306	1.36978	1.31457	2.13252	1.97049	2.03122
A0A125YS79	523	S	4.11832	3.26159e-06	Up	Serine aminopeptidase S33 domain-containing protein OS=Toxoplasma gondii (strain ATCC 50611 / Me49) OX=508771 GN=TGME49_305260 PE=4 SV=1	LQVDTAVPAHRDS(1)LES(1)WAAES(0.823)T(0.177)NPR	53360000	55783000	58806000	265910000	246880000	259230000	0.613517	0.64677	0.68052	2.76291	2.54409	2.68587
A0A125YS79	576	S	0.324123	0.000357442	Down	Serine aminopeptidase S33 domain-containing protein OS=Toxoplasma gondii (strain ATCC 50611 / Me49) OX=508771 GN=TGME49_305260 PE=4 SV=1	T(0.056)VS(0.944)DKPAGAPFDAATTSDAQNLEVS(1)R	72237000	80527000	85055000	32413000	29501000	24135000	2.41055	2.70979	2.8567	0.977456	0.882324	0.725758
A0A125YS79	124	S	0.426169	0.00228107	Down	Serine aminopeptidase S33 domain-containing protein OS=Toxoplasma gondii (strain ATCC 50611 / Me49) OX=508771 GN=TGME49_305260 PE=4 SV=1	VVDALEHINSPTSVRPPGAPAAS(1)PPAAAS(1)PHAEGPSTPAVAK	509070000	615650000	620300000	335270000	241530000	253170000	2.13662	2.60567	2.62035	1.27164	0.908563	0.957523
A0A125YS79	130	S	0.408454	0.000131143	Down	Serine aminopeptidase S33 domain-containing protein OS=Toxoplasma gondii (strain ATCC 50611 / Me49) OX=508771 GN=TGME49_305260 PE=4 SV=1	VVDALEHINSPTSVRPPGAPAAS(1)PPAAAS(1)PHAEGPSTPAVAK	565720000	672620000	674620000	284050000	295470000	292900000	2.19504	2.63176	2.63456	0.995993	1.02752	1.02411
A0A125YS91	377	S	0.497547	1.73686e-05	Down	ENTH domain-containing protein OS=Toxoplasma gondii (strain ATCC 50611 / Me49) OX=508771 GN=TGME49_301410 PE=4 SV=1	GASGGAAAADS(0.006)GLLS(0.994)PR	268440000	256320000	269330000	144340000	142550000	154070000	2.34902	2.26183	2.3721	1.14143	1.118	1.21492
A0A125YS91	689	S	2.0664	0.000660865	Up	ENTH domain-containing protein OS=Toxoplasma gondii (strain ATCC 50611 / Me49) OX=508771 GN=TGME49_301410 PE=4 SV=1	GDS(0.966)S(0.034)LLSPTGQTGR	28533000	25580000	31964000	64366000	62663000	71480000	1.08357	0.9796	1.22174	2.20897	2.13283	2.44615
A0A125YS91	693	S	0.415753	0.00024262	Down	ENTH domain-containing protein OS=Toxoplasma gondii (strain ATCC 50611 / Me49) OX=508771 GN=TGME49_301410 PE=4 SV=1	GDSSLLS(0.982)PT(0.018)GQT(0.001)GR	68967000	73670000	82873000	31941000	35529000	37208000	2.25738	2.43159	2.73014	0.944786	1.04227	1.09746
A0A125YSA5	493	S	0.651224	0.0199629	Down	SPRY domain-containing protein OS=Toxoplasma gondii (strain ATCC 50611 / Me49) OX=508771 GN=TGME49_293060 PE=4 SV=1	EEAS(1)EREDEVCSASLCDR	42595000	49640000	41192000	26952000	38428000	31670000	1.99736	2.34729	1.9441	1.14211	1.61503	1.33824
A0A125YSC7	318	S	3.90931	1.46391e-05	Up	Formate/nitrite transporter protein OS=Toxoplasma gondii (strain ATCC 50611 / Me49) OX=508771 GN=TGME49_209800 PE=3 SV=1	GQRES(1)FAGES(0.483)S(0.483)T(0.034)LVMGDIK	39913000	43224000	46490000	191250000	179000000	195410000	0.620404	0.677521	0.727324	2.68648	2.49372	2.73713
A0A125YSC7	323	S	6.66097	4.22827e-05	Up	Formate/nitrite transporter protein OS=Toxoplasma gondii (strain ATCC 50611 / Me49) OX=508771 GN=TGME49_209800 PE=3 SV=1	GQRES(1)FAGES(0.99)S(0.009)T(0.001)LVMGDIK	30683000	23123000	28234000	182090000	221050000	206750000	0.479248	0.364203	0.443857	2.57022	3.09448	2.91002
A0A125YSC7	324	S	4.55807	5.63808e-06	Up	Formate/nitrite transporter protein OS=Toxoplasma gondii (strain ATCC 50611 / Me49) OX=508771 GN=TGME49_209800 PE=3 SV=1	ESFAGES(0.002)S(0.848)T(0.149)LVMGDIK	17303000	0	16725000	88500000	85783000	84931000	0.531421		0.517001	2.4563	2.36131	2.35056
A0A125YSC7	296	S	2.97811	0.000786613	Up	Formate/nitrite transporter protein OS=Toxoplasma gondii (strain ATCC 50611 / Me49) OX=508771 GN=TGME49_209800 PE=3 SV=1	GAS(1)VNS(1)LAVS(0.001)AIPS(0.94)VFS(0.059)APR	237930000	200960000	225000000	816220000	804740000	585540000	0.895845	0.76301	0.852657	2.77723	2.71565	1.98668
A0A125YSC7	299	S	4.01675	0.00342112	Up	Formate/nitrite transporter protein OS=Toxoplasma gondii (strain ATCC 50611 / Me49) OX=508771 GN=TGME49_209800 PE=3 SV=1	GAS(1)VNS(1)LAVS(0.001)AIPS(0.94)VFS(0.059)APR	116450000	107370000	209020000	574040000	775370000	592580000	0.529946	0.492734	0.957388	2.36078	3.16254	2.43012
A0A125YSC7	393	S	1.88591	0.00367942	Up	Formate/nitrite transporter protein OS=Toxoplasma gondii (strain ATCC 50611 / Me49) OX=508771 GN=TGME49_209800 PE=3 SV=1	GNPGTNPPS(0.007)KS(0.993)PESSATGGTGAAASPTATS	38597000	38774000	32473000	64232000	82671000	84369000	1.22286	1.2388	1.03551	1.83906	2.34753	2.40876
A0A125YSC7	407	S	1.68857	0.00187652	Up	Formate/nitrite transporter protein OS=Toxoplasma gondii (strain ATCC 50611 / Me49) OX=508771 GN=TGME49_209800 PE=3 SV=1	SPESSATGGTGAAAS(1)PTATS	95447000	115710000	113970000	190840000	214770000	207450000	1.09951	1.34414	1.3214	1.98667	2.2174	2.15346
A0A125YSG0	864	S	0.447867	0.0070694	Down	Uncharacterized protein OS=Toxoplasma gondii (strain ATCC 50611 / Me49) OX=508771 GN=TGME49_293550 PE=4 SV=1	AFFDEEES(1)DYHSR	23676000	23888000	29443000	15976000	12782000	9733300	2.21543	2.25406	2.77293	1.35095	1.07197	0.820724
A0A125YSG0	570	S	0.34569	0.0142484	Down	Uncharacterized protein OS=Toxoplasma gondii (strain ATCC 50611 / Me49) OX=508771 GN=TGME49_293550 PE=4 SV=1	SDGGVDLS(1)EGETPR	19674000	13920000	15332000	0	7687100	4922400	2.87945	2.05444	2.25852		1.00836	0.649206
A0A125YSG4	12	S	6.659	2.87697e-06	Up	Ribosomal protein RPS13 OS=Toxoplasma gondii (strain ATCC 50611 / Me49) OX=508771 GN=RPS13 PE=3 SV=1	GMS(1)ASALPWR	31980000	29109000	33893000	243590000	225730000	236520000	0.431586	0.396144	0.46037	2.97077	2.73031	2.87637
A0A125YSG4	31	S	1.84013	0.00269458	Up	Ribosomal protein RPS13 OS=Toxoplasma gondii (strain ATCC 50611 / Me49) OX=508771 GN=RPS13 PE=3 SV=1	IKPS(1)DVEEHIAK	21967000	28709000	24375000	50667000	47756000	55763000	1.03564	1.36488	1.15663	2.15867	2.01791	2.36905
A0A125YSH5	155	S	0.466736	0.000807218	Down	TB2/DP1, HVA22 family protein OS=Toxoplasma gondii (strain ATCC 50611 / Me49) OX=508771 GN=TGME49_211710 PE=3 SV=1	RDRS(1)AS(1)NPVDR	355330000	442760000	382950000	186800000	205940000	222770000	2.13755	2.68591	2.31865	1.01551	1.11035	1.20762
A0A125YSH5	157	S	0.349585	8.56824e-05	Down	TB2/DP1, HVA22 family protein OS=Toxoplasma gondii (strain ATCC 50611 / Me49) OX=508771 GN=TGME49_211710 PE=3 SV=1	RDRS(1)AS(1)NPVDR	235330000	279400000	234030000	92439000	99038000	100770000	2.44314	2.92506	2.4454	0.867257	0.921526	0.942736
A0A125YSH5	136	S	0.554962	0.000122178	Down	TB2/DP1, HVA22 family protein OS=Toxoplasma gondii (strain ATCC 50611 / Me49) OX=508771 GN=TGME49_211710 PE=3 SV=1	MYLS(1)HAVDGSANAAEEAFR	42890000	48617000	45029000	27849000	28076000	28665000	2.09624	2.39613	2.21506	1.23003	1.22986	1.26248
A0A125YSI7	164	S	3.95814	3.8472e-05	Up	RNA helicase OS=Toxoplasma gondii (strain ATCC 50611 / Me49) OX=508771 GN=DDX3X PE=3 SV=1	AAAMQQGGYGS(0.912)S(0.088)R	0	15034000	13868000	62254000	65894000	63881000		0.618014	0.568995	2.29338	2.40751	2.34664
A0A125YSI7	196	S	0.574662	0.00373596	Down	RNA helicase OS=Toxoplasma gondii (strain ATCC 50611 / Me49) OX=508771 GN=DDX3X PE=3 SV=1	EKDVFS(0.172)S(0.828)DKLQSTGIK	15328000	13917000	18433000	10400000	9501500	10676000	2.11687	1.93817	2.5622	1.29797	1.17608	1.32864
A0A125YSI7	208	S	0.344942	0.000231523	Down	RNA helicase OS=Toxoplasma gondii (strain ATCC 50611 / Me49) OX=508771 GN=DDX3X PE=3 SV=1	FDS(1)YDKVPVELK	42021000	40598000	40069000	15509000	13596000	18118000	2.67282	2.60402	2.56519	0.891473	0.775084	1.03849
A0A125YSI7	3	S	1.85491	0.00639327	Up	RNA helicase OS=Toxoplasma gondii (strain ATCC 50611 / Me49) OX=508771 GN=DDX3X PE=3 SV=1	MDS(1)QQQLSPAVDSAVGSR	17699000	21170000	0	42466000	36945000	41231000	0.999313	1.20534		2.16678	1.86958	2.0978
A0A125YSI7	682	S	3.74826	0.000187973	Up	RNA helicase OS=Toxoplasma gondii (strain ATCC 50611 / Me49) OX=508771 GN=DDX3X PE=3 SV=1	QGGAGYGS(1)MGGVGGR	28962000	37251000	38601000	137520000	157710000	143550000	0.575809	0.746836	0.772425	2.4708	2.81024	2.57182
A0A125YSJ3	60	S	6.00488	0.00431005	Up	Uncharacterized protein OS=Toxoplasma gondii (strain ATCC 50611 / Me49) OX=508771 GN=TGME49_211630 PE=4 SV=1	ALS(1)VHEER	84111000	77575000	79592000	877930000	370420000	366750000	0.489678	0.455425	0.466375	4.61891	1.9328	1.92405
A0A125YSJ3	82	S	1.86217	5.75106e-05	Up	Uncharacterized protein OS=Toxoplasma gondii (strain ATCC 50611 / Me49) OX=508771 GN=TGME49_211630 PE=4 SV=1	LGGGYS(1)GVDFLAGDSR	64059000	63130000	67195000	134390000	128420000	141190000	1.15698	1.14979	1.22149	2.19348	2.0788	2.29793
A0A125YSJ3	113	S	0.595746	0.000188894	Down	Uncharacterized protein OS=Toxoplasma gondii (strain ATCC 50611 / Me49) OX=508771 GN=TGME49_211630 PE=4 SV=1	VDTNFGGLNADLPDDAS(1)LEGEDRR	222320000	240590000	229560000	149110000	148750000	162640000	2.08394	2.27416	2.16576	1.26309	1.24968	1.3738
A0A125YSK6	243	S	2.06124	0.000946995	Up	26S proteasome regulatory subunit 7, putative OS=Toxoplasma gondii (strain ATCC 50611 / Me49) OX=508771 GN=TGME49_277500 PE=3 SV=1	FLS(1)LGIDPPK	26498000	31493000	34066000	65825000	73998000	72071000	0.94218	1.1292	1.21913	2.11511	2.35817	2.30924
A0A125YSM2	126	S	4.39179	0.00182129	Up	Uncharacterized protein OS=Toxoplasma gondii (strain ATCC 50611 / Me49) OX=508771 GN=TGME49_312950 PE=4 SV=1	LS(1)NMLDSAVR	0	5517700	3914700	23856000	24579000	21110000		0.634506	0.449311	2.45844	2.51212	2.16929
A0A125YSM6	6	S	2.09046	0.000362687	Up	Regulator of chromosome condensation RCC1 OS=Toxoplasma gondii (strain ATCC 50611 / Me49) OX=508771 GN=TGME49_213900 PE=4 SV=1	MDANAS(1)VER	37599000	37541000	44523000	92571000	88285000	98356000	1.01874	1.02572	1.21417	2.26665	2.14392	2.40147
A0A125YSM6	841	S	0.657306	0.000618352	Down	Regulator of chromosome condensation RCC1 OS=Toxoplasma gondii (strain ATCC 50611 / Me49) OX=508771 GN=TGME49_213900 PE=4 SV=1	RRPS(1)ALETGAEATTGASHAEVGLGDEDGER	138920000	137630000	135480000	107380000	101960000	92935000	2.10187	2.09986	2.06312	1.4682	1.38263	1.26709
A0A125YSM6	1117	S	3.12413	9.60674e-06	Up	Regulator of chromosome condensation RCC1 OS=Toxoplasma gondii (strain ATCC 50611 / Me49) OX=508771 GN=TGME49_213900 PE=4 SV=1	SAS(1)AGVTVK	24840000	27152000	26996000	96074000	91118000	88269000	0.757395	0.834852	0.828473	2.64727	2.49006	2.42531
A0A125YSN3	78	S	1.97002	5.2298e-05	Up	Uncharacterized protein OS=Toxoplasma gondii (strain ATCC 50611 / Me49) OX=508771 GN=TGME49_209600 PE=4 SV=1	NTLETGDS(1)LRLLS(1)FDELFK	2376300000	2129400000	2137400000	4794900000	4791500000	5018200000	1.20869	1.09221	1.09422	2.20401	2.18433	2.30011
A0A125YSN4	421	S	3.59832	1.21615e-05	Up	Vacuolar (H+)-atpase g subunit protein OS=Toxoplasma gondii (strain ATCC 50611 / Me49) OX=508771 GN=TGME49_228200 PE=3 SV=1	EVYS(1)AILGDR	6995300	6866700	7217000	25807000	28517000	30345000	0.714922	0.707681	0.742365	2.38348	2.61211	2.79465
A0A125YSN4	404	S	2.34568	7.01626e-05	Up	Vacuolar (H+)-atpase g subunit protein OS=Toxoplasma gondii (strain ATCC 50611 / Me49) OX=508771 GN=TGME49_228200 PE=3 SV=1	GPGLS(1)NLGGR	22953000	24141000	25432000	58455000	67231000	64257000	0.945118	1.0024	1.05399	2.17515	2.48114	2.38427
A0A125YSN4	203	S	5.48376	1.62724e-06	Up	Vacuolar (H+)-atpase g subunit protein OS=Toxoplasma gondii (strain ATCC 50611 / Me49) OX=508771 GN=TGME49_228200 PE=3 SV=1	GS(1)ILGLVR	11226000	10811000	10041000	64737000	68580000	63027000	0.531143	0.51581	0.478158	2.76797	2.90816	2.68721
A0A125YSN4	168	S	2.55825	0.00279105	Up	Vacuolar (H+)-atpase g subunit protein OS=Toxoplasma gondii (strain ATCC 50611 / Me49) OX=508771 GN=TGME49_228200 PE=3 SV=1	MTMRPQNS(1)QGTGALELLEGDGAAAGLAHK	43898000	60140000	61502000	130180000	167650000	175230000	0.742917	1.02635	1.04759	1.99095	2.54293	2.67234
A0A125YSN4	389	S	2.47505	0.00696915	Up	Vacuolar (H+)-atpase g subunit protein OS=Toxoplasma gondii (strain ATCC 50611 / Me49) OX=508771 GN=TGME49_228200 PE=3 SV=1	QSFNQSTAHYGS(1)FVGQDNDGYR	65593000	92428000	84544000	229970000	217130000	0	0.856569	1.21715	1.11121	2.71392	2.54132
A0A125YSN4	141	S	2.80081	0.000409508	Up	Vacuolar (H+)-atpase g subunit protein OS=Toxoplasma gondii (strain ATCC 50611 / Me49) OX=508771 GN=TGME49_228200 PE=3 SV=1	SSASASAEAGDALNHEQS(1)LPHKK	15562000	15196000	16567000	53455000	41004000	53433000	0.861534	0.848347	0.923122	2.67434	2.03455	2.66566
A0A125YSN4	86	S	2.96491	0.00315912	Up	Vacuolar (H+)-atpase g subunit protein OS=Toxoplasma gondii (strain ATCC 50611 / Me49) OX=508771 GN=TGME49_228200 PE=3 SV=1	S(1)VS(1)ALLHGDSGPSEGFDDAHGK	34808000	23639000	19711000	92726000	77193000	88465000	1.1178	0.765511	0.637092	2.69097	2.22176	2.56003
A0A125YSN4	88	S	1.69387	2.87632e-05	Up	Vacuolar (H+)-atpase g subunit protein OS=Toxoplasma gondii (strain ATCC 50611 / Me49) OX=508771 GN=TGME49_228200 PE=3 SV=1	S(1)VS(1)ALLHGDSGPSEGFDDAHGK	296020000	282700000	279050000	521590000	561920000	538280000	1.29024	1.24255	1.22417	2.05447	2.19513	2.1142
A0A125YSN4	98	S	0.638525	0.00175616	Down	Vacuolar (H+)-atpase g subunit protein OS=Toxoplasma gondii (strain ATCC 50611 / Me49) OX=508771 GN=TGME49_228200 PE=3 SV=1	SVSALLHGDS(1)GPS(1)EGFDDAHGK	101100000	122650000	112330000	77351000	81209000	81046000	1.89797	2.3219	2.12248	1.31228	1.3664	1.37107
A0A125YSP2	428	S	0.537324	0.000723832	Down	RNA-directed RNA polymerase OS=Toxoplasma gondii (strain ATCC 50611 / Me49) OX=508771 GN=TGME49_318620 PE=4 SV=1	ILMPVLSQLEETGGASYDS(1)QEEGPEQADGTGNK	289920000	245550000	279570000	161560000	151180000	175920000	2.40339	2.05269	2.33263	1.21033	1.12325	1.31417
A0A125YSP2	1240	S	1.52579	0.0105737	Up	RNA-directed RNA polymerase OS=Toxoplasma gondii (strain ATCC 50611 / Me49) OX=508771 GN=TGME49_318620 PE=4 SV=1	KVS(0.953)T(0.047)EDVAIVSPGKE	13253000	11833000	16046000	23572000	24613000	21870000	1.2882	1.15985	1.5698	2.07056	2.14422	1.91561
A0A125YSP6	1724	S	1.71172	0.00219201	Up	Plasma membrane-type Ca(2+)-ATPase A1 PMCAA1 OS=Toxoplasma gondii (strain ATCC 50611 / Me49) OX=508771 GN=PMCAA1 PE=4 SV=1	EETLEETHS(1)LALELR	17485000	22059000	18065000	36737000	35444000	37911000	1.12682	1.43355	1.17175	2.13951	2.04723	2.20162
A0A125YSP6	714	S	1.57157	0.00255497	Up	Plasma membrane-type Ca(2+)-ATPase A1 PMCAA1 OS=Toxoplasma gondii (strain ATCC 50611 / Me49) OX=508771 GN=PMCAA1 PE=4 SV=1	ET(0.005)AFS(0.757)S(0.458)ALDS(0.78)AENLPAPGSSVDHR	23237000	25729000	25383000	0	44767000	42361000	1.29602	1.44708	1.4249		2.23782	2.12906
A0A125YSP6	739	S	1.7527	0.000332819	Up	Plasma membrane-type Ca(2+)-ATPase A1 PMCAA1 OS=Toxoplasma gondii (strain ATCC 50611 / Me49) OX=508771 GN=PMCAA1 PE=4 SV=1	S(1)RGS(1)FGAPSSGAPLQAQTCTTSSACADTLK	134210000	145480000	149630000	262130000	281740000	296200000	1.14265	1.24902	1.2822	2.01682	2.14987	2.27249
A0A125YSP7	570	S	1.57837	0.0041934	Up	Q-cell neuroblast polarization protein OS=Toxoplasma gondii (strain ATCC 50611 / Me49) OX=508771 GN=TGME49_280400 PE=3 SV=1	KPVGT(0.007)NEREES(0.993)PPPAVESSDSVGEK	73241000	67902000	56213000	112290000	118890000	116460000	1.4524	1.35785	1.12196	2.01231	2.11306	2.08112
A0A125YSQ4	104	S	2.52826	4.65651e-06	Up	Ribosomal protein RPL10 OS=Toxoplasma gondii (strain ATCC 50611 / Me49) OX=508771 GN=RPL10 PE=3 SV=1	MLS(1)CAGADR	44264000	42665000	46203000	128490000	125000000	122190000	0.940195	0.913852	0.987747	2.46637	2.37964	2.33879
A0A125YSQ5	64	S	0.296787	0.000534821	Down	Esterase/lipase/thioesterase domain-containing protein OS=Toxoplasma gondii (strain ATCC 50611 / Me49) OX=508771 GN=TGME49_249350 PE=4 SV=1	EDS(1)GNEGEKEEAEENHR	152250000	116060000	105090000	42654000	43702000	37284000	3.31048	2.5448	2.29987	0.838136	0.851666	0.73054
A0A125YSQ5	5	S	0.326899	8.47849e-05	Down	Esterase/lipase/thioesterase domain-containing protein OS=Toxoplasma gondii (strain ATCC 50611 / Me49) OX=508771 GN=TGME49_249350 PE=4 SV=1	GSLS(1)PGEASDFLFGEK	155550000	135410000	141640000	54145000	56874000	46813000	2.84724	2.49944	2.60945	0.895642	0.933046	0.772163
A0A125YSQ5	19	S	0.484842	0.00438273	Down	Esterase/lipase/thioesterase domain-containing protein OS=Toxoplasma gondii (strain ATCC 50611 / Me49) OX=508771 GN=TGME49_249350 PE=4 SV=1	GSLSPGEASDFLFGEKES(1)GGDEAGDSLSSK	63346000	44499000	52115000	27616000	25888000	33005000	2.77768	1.96766	2.30003	1.09432	1.01741	1.30416
A0A125YSQ5	171	S	0.337059	0.0357307	Down	Esterase/lipase/thioesterase domain-containing protein OS=Toxoplasma gondii (strain ATCC 50611 / Me49) OX=508771 GN=TGME49_249350 PE=4 SV=1	HTHSLS(1)PVSQPHSSSSR	129670000	117850000	93757000	17993000	58041000	52478000	2.98305	2.73394	2.17087	0.374065	1.19672	1.0879
A0A125YSQ5	413	S	0.435768	0.000124319	Down	Esterase/lipase/thioesterase domain-containing protein OS=Toxoplasma gondii (strain ATCC 50611 / Me49) OX=508771 GN=TGME49_249350 PE=4 SV=1	WKS(1)PFSH	207630000	237000000	243600000	109250000	109050000	116520000	2.1934	2.52472	2.59008	1.04297	1.0325	1.10922
A0A125YSR3	118	S	1.55386	0.00213783	Up	Rhoptry kinase family protein ROP35 OS=Toxoplasma gondii (strain ATCC 50611 / Me49) OX=508771 GN=ROP35 PE=4 SV=1	DVDAPEVTHASSEGSPQFESS(0.002)LS(0.998)QQR	55663000	48457000	58057000	99628000	90442000	91136000	1.35679	1.19108	1.42432	2.19457	1.97583	2.00181
A0A125YSR3	630	S	2.44446	0.0038941	Up	Rhoptry kinase family protein ROP35 OS=Toxoplasma gondii (strain ATCC 50611 / Me49) OX=508771 GN=ROP35 PE=4 SV=1	MYIPPS(1)KEQDHEQENE	9835200	0	8673300	28240000	25659000	21699000	0.941254		0.835442	2.44236	2.20089	1.87133
A0A125YSS0	62	S	0.64792	0.00146411	Down	Endonuclease/exonuclease/phosphatase family protein OS=Toxoplasma gondii (strain ATCC 50611 / Me49) OX=508771 GN=TGME49_249030 PE=4 SV=1	GEDVGSDPVTTVPQS(1)PR	804880000	853200000	812230000	615660000	575780000	0	1.97964	2.11613	2.01067	1.36841	1.26925
A0A125YSV4	197	S	0.425275	0.0454958	Down	Uncharacterized protein OS=Toxoplasma gondii (strain ATCC 50611 / Me49) OX=508771 GN=TGME49_239410 PE=4 SV=1	ASS(0.807)T(0.188)S(0.005)DVSAMK	18598000	0	18452000	0	8277900	9308500	2.45255		2.44908		0.978377	1.10616
A0A125YSV4	1594	S	2.4382	0.000128751	Up	Uncharacterized protein OS=Toxoplasma gondii (strain ATCC 50611 / Me49) OX=508771 GN=TGME49_239410 PE=4 SV=1	FDS(1)FLGLYGR	18136000	22016000	20083000	56454000	54290000	53221000	0.87424	1.0702	0.974374	2.45926	2.34554	2.31185
A0A125YSV4	1474	S	2.32732	0.000343866	Up	Uncharacterized protein OS=Toxoplasma gondii (strain ATCC 50611 / Me49) OX=508771 GN=TGME49_239410 PE=4 SV=1	PFS(0.005)S(0.995)FALR	8435100	7680300	6748300	18420000	21329000	19643000	1.10828	1.01759	0.892403	2.18711	2.51168	2.3257
A0A125YSV4	2206	S	0.516493	0.00501015	Down	Uncharacterized protein OS=Toxoplasma gondii (strain ATCC 50611 / Me49) OX=508771 GN=TGME49_239410 PE=4 SV=1	RVS(1)EGGVER	42768000	31837000	40134000	18907000	25015000	22226000	2.55527	1.91817	2.41345	1.02085	1.33953	1.19665
A0A125YT26	102	S	0.355707	0.000578047	Down	Calmodulin, putative OS=Toxoplasma gondii (strain ATCC 50611 / Me49) OX=508771 GN=TGME49_305050 PE=4 SV=1	TLCS(0.003)S(0.997)MTEEDIDHLIK	128400000	105760000	142290000	44634000	54992000	49857000	2.63851	2.19156	2.94291	0.828861	1.01281	0.923227
A0A125YT36	957	S	0.40823	0.000146245	Down	G domain-containing protein OS=Toxoplasma gondii (strain ATCC 50611 / Me49) OX=508771 GN=TGME49_208490 PE=4 SV=1	TLDDS(1)GEEIKR	32194000	37005000	31367000	16290000	14957000	14579000	2.37674	2.75489	2.33071	1.0868	0.989661	0.969891
A0A125YT41	252	S	0.382453	0.00011654	Down	Uncharacterized protein OS=Toxoplasma gondii (strain ATCC 50611 / Me49) OX=508771 GN=TGME49_243200 PE=4 SV=1	GFS(1)DDTHDAK	59178000	63813000	62439000	28515000	23556000	27074000	2.41733	2.62859	2.56708	1.05262	0.862407	0.996589
A0A125YT41	1106	S	0.58881	0.00445984	Down	Uncharacterized protein OS=Toxoplasma gondii (strain ATCC 50611 / Me49) OX=508771 GN=TGME49_243200 PE=4 SV=1	VSS(1)FQDVPR	15641000	20454000	18577000	11922000	11186000	12833000	1.86551	2.46008	2.23007	1.285	1.19576	1.37927
A0A125YT51	11	S	1.55067	0.00762073	Up	TB2/DP1, HVA22 family protein OS=Toxoplasma gondii (strain ATCC 50611 / Me49) OX=508771 GN=TGME49_257040 PE=3 SV=1	GNAPS(0.001)S(0.999)MGAEECPSIQVAGFDLQR	42731000	37509000	46333000	79794000	74847000	64404000	1.3362	1.18277	1.45823	2.25486	2.09767	1.8148
A0A125YT52	350	S	2.46512	0.000891362	Up	Peptidase c13 family protein OS=Toxoplasma gondii (strain ATCC 50611 / Me49) OX=508771 GN=TGME49_252440 PE=3 SV=1	QLLST(0.003)AS(0.997)VR	7066700	5808100	7868600	17082000	19619000	20375000	0.981416	0.813407	1.09987	2.14386	2.44202	2.5499
A0A125YT53	13	S	2.51451	2.94314e-05	Up	Rab 5 OS=Toxoplasma gondii (strain ATCC 50611 / Me49) OX=508771 GN=TGME49_267810 PE=4 SV=1	AYS(1)RPGQSGASGNASDLDSR	51052000	46947000	45754000	131860000	129110000	142410000	1.00843	0.93514	0.909639	2.35378	2.28574	2.5349
A0A125YT62	748	S	2.09095	0.000593297	Up	Dynamin-related protein DRPB OS=Toxoplasma gondii (strain ATCC 50611 / Me49) OX=508771 GN=DRPB PE=4 SV=1	ALPNLQS(1)FS(0.084)S(0.856)FGS(0.061)GEGR	113280000	110980000	125260000	255200000	309170000	251640000	1.0504	1.03773	1.16902	2.13847	2.56941	2.10266
A0A125YT62	833	S	2.11545	0.000508446	Up	Dynamin-related protein DRPB OS=Toxoplasma gondii (strain ATCC 50611 / Me49) OX=508771 GN=DRPB PE=4 SV=1	ALSSSGVFDS(1)KGASASAAK	26825000	23285000	22047000	58162000	51930000	60211000	1.19571	1.04664	0.989104	2.34285	2.07462	2.41851
A0A125YT62	706	S	0.416021	0.000442649	Down	Dynamin-related protein DRPB OS=Toxoplasma gondii (strain ATCC 50611 / Me49) OX=508771 GN=DRPB PE=4 SV=1	RAS(1)AVLQR	33047000	27273000	33371000	14712000	13169000	15608000	2.60355	2.16672	2.64613	1.04743	0.929868	1.10807
A0A125YT78	651	S	1.94435	0.0372079	Up	CTP synthase OS=Toxoplasma gondii (strain ATCC 50611 / Me49) OX=508771 GN=TGME49_299210 PE=3 SV=1	SGAVYEEVES(1)A	12114000	7345800	9658800	19549000	0	22460000	1.53388	0.937954	1.23094	2.23692		2.56273
A0A125YT79	138	S	0.630887	0.00173862	Down	PUB domain-containing protein OS=Toxoplasma gondii (strain ATCC 50611 / Me49) OX=508771 GN=TGME49_312640 PE=4 SV=1	LT(0.006)S(0.994)GGS(0.733)T(0.267)GAPR	35752000	30299000	32248000	22235000	25119000	21863000	2.30658	1.97121	2.09401	1.29636	1.45246	1.27106
A0A125YT84	62	S	2.0976	0.00407663	Up	acid phosphatase OS=Toxoplasma gondii (strain ATCC 50611 / Me49) OX=508771 GN=GAP50 PE=4 SV=1	FVGLGNWGS(0.872)GS(0.128)YGQK	11540000	14300000	11462000	24957000	27477000	34926000	1.00045	1.25015	1.00014	1.95526	2.13498	2.72852
A0A125YT96	396	S	0.597847	0.008222	Down	ATPase ASNA1 homolog OS=Toxoplasma gondii (strain ATCC 50611 / Me49) OX=508771 GN=TGME49_231190 PE=3 SV=1	PLPILPPAPSS(1)P	385140000	281180000	360920000	211850000	225300000	248100000	2.43061	1.78944	2.29253	1.20822	1.27436	1.41095
A0A125YTC0	300	S	0.538161	0.0211996	Down	Ubiquitin-specific protease USP4 OS=Toxoplasma gondii (strain ATCC 50611 / Me49) OX=508771 GN=USP4 PE=4 SV=1	LSAGERS(0.996)PES(0.004)PQFALADK	39860000	37500000	29260000	19325000	23397000	0	2.4038	2.2805	1.776	1.05318	1.26461
A0A125YTF5	92	S	4.90916	2.51973e-06	Up	Uncharacterized protein OS=Toxoplasma gondii (strain ATCC 50611 / Me49) OX=508771 GN=TGME49_248180 PE=4 SV=1	ASAAAHFAS(1)LQDAK	13146000	13805000	12079000	72058000	71991000	69821000	0.561784	0.594907	0.519535	2.78278	2.75733	2.68875
A0A125YTG0	421	S	2.18573	0.000313231	Up	Conserved oligomeric Golgi complex subunit 8 OS=Toxoplasma gondii (strain ATCC 50611 / Me49) OX=508771 GN=TGME49_240540 PE=3 SV=1	FSS(1)VCDESGASER	54418000	62634000	60126000	130720000	145560000	156110000	0.964817	1.11982	1.07293	2.09443	2.31302	2.49414
A0A125YTG9	41	S	0.140209	0.0484813	Down	Uncharacterized protein OS=Toxoplasma gondii (strain ATCC 50611 / Me49) OX=508771 GN=TGME49_310420 PE=4 SV=1	KES(1)AVEQK	152710000	152080000	143200000	1906800	66141000	2351400	3.18373	3.19726	3.00483	0.0359249	1.23587	0.0441757
A0A125YTI6	889	S	0.459309	0.000898163	Down	DEAD/DEAH box helicase domain-containing protein OS=Toxoplasma gondii (strain ATCC 50611 / Me49) OX=508771 GN=TGME49_294350 PE=4 SV=1	EEEES(0.998)T(0.994)EEDS(0.008)DKDREELIDR	213570000	175560000	224570000	97204000	114930000	102510000	2.48631	2.061	2.63133	1.02264	1.19918	1.0754
A0A125YTJ3	661	S	0.408808	2.96713e-05	Down	DNA helicase OS=Toxoplasma gondii (strain ATCC 50611 / Me49) OX=508771 GN=TGME49_237220 PE=3 SV=1	KQS(1)EEGGGSQLVEK	72395000	70332000	80664000	33639000	34082000	34217000	2.40497	2.35609	2.69705	1.00987	1.01476	1.02431
A0A125YTJ3	403	S	1.52952	0.00137137	Up	DNA helicase OS=Toxoplasma gondii (strain ATCC 50611 / Me49) OX=508771 GN=TGME49_237220 PE=3 SV=1	RES(1)LQIAEK	54358000	58592000	55356000	86795000	102270000	98358000	1.28908	1.40118	1.32127	1.86009	2.17371	2.10192
A0A125YTJ3	858	S	0.314014	0.00454702	Down	DNA helicase OS=Toxoplasma gondii (strain ATCC 50611 / Me49) OX=508771 GN=TGME49_237220 PE=3 SV=1	VAFVEEAGS(0.016)EKS(0.984)DDDDDMA	56857000	50555000	66761000	17311000	23428000	0	2.38268	2.13641	2.81588	0.655581	0.879939
A0A125YTJ6	511	S	0.550979	0.0111089	Down	CW-type Zinc Finger protein OS=Toxoplasma gondii (strain ATCC 50611 / Me49) OX=508771 GN=TGME49_232370 PE=4 SV=1	ADAGGVPQGALEADQLDTLEKPDAVS(1)EKEHPASVEGAK	71957000	71614000	70645000	34172000	55439000	42218000	2.24732	2.25542	2.22066	0.964459	1.55182	1.18817
A0A125YTK4	76	S	0.561267	0.000492521	Down	Uncharacterized protein OS=Toxoplasma gondii (strain ATCC 50611 / Me49) OX=508771 GN=TGME49_310170 PE=4 SV=1	GADPFCFS(1)PK	16065000	17570000	16826000	10348000	9780900	11484000	2.11544	2.33307	2.23002	1.2314	1.15434	1.3627
A0A125YTL1	155	S	3.27805	0.00119336	Up	Golgi SNARE, putative OS=Toxoplasma gondii (strain ATCC 50611 / Me49) OX=508771 GN=TGME49_223620 PE=4 SV=1	ASELS(1)FAR	3125200	0	3806500	11905000	12204000	13881000	0.626563		0.768106	2.15694	2.19293	2.50782
A0A125YTL1	54	S	2.54307	9.58762e-05	Up	Golgi SNARE, putative OS=Toxoplasma gondii (strain ATCC 50611 / Me49) OX=508771 GN=TGME49_223620 PE=4 SV=1	S(0.002)S(0.002)S(0.993)S(0.002)SLPVAVQQR	51805000	44197000	47285000	124430000	142750000	139520000	1.01799	0.875794	0.935198	2.20963	2.5141	2.47057
A0A125YTP8	29	S	0.40187	4.25521e-05	Down	serine--tRNA ligase OS=Toxoplasma gondii (strain ATCC 50611 / Me49) OX=508771 GN=TGME49_251690 PE=4 SV=1	S(1)GEVVDQAVAVDKK	2459300000	2724300000	2831300000	1201200000	1233700000	1161100000	2.28913	2.55712	2.65248	1.01041	1.02921	0.973905
A0A125YTQ9	562	S	0.221331	0.00794955	Down	P-type phospholipid transporter OS=Toxoplasma gondii (strain ATCC 50611 / Me49) OX=508771 GN=TGME49_247690 PE=3 SV=1	EDRS(1)DGEGQPTGSMALSFHSVER	0	55891000	61062000	0	14786000	14232000		2.78193	3.03351		0.654112	0.633025
A0A125YTQ9	827	S	0.337003	2.06138e-05	Down	P-type phospholipid transporter OS=Toxoplasma gondii (strain ATCC 50611 / Me49) OX=508771 GN=TGME49_247690 PE=3 SV=1	EIAFVAT(0.079)GS(0.921)PK	134320000	133360000	0	48357000	51382000	51190000	2.88985	2.89333		0.94019	0.990788	0.992448
A0A125YTR6	392	S	2.03819	0.000374117	Up	HEAT repeat-containing protein OS=Toxoplasma gondii (strain ATCC 50611 / Me49) OX=508771 GN=TGME49_265180 PE=4 SV=1	NS(1)VLFTQSR	26454000	30933000	32042000	64916000	69627000	68979000	0.975935	1.15077	1.18975	2.16423	2.30219	2.29316
A0A125YTS8	284	S	0.665994	0.00335334	Down	AP2 domain transcription factor AP2XII-5 OS=Toxoplasma gondii (strain ATCC 50611 / Me49) OX=508771 GN=AP2XII5 PE=4 SV=1	SLS(1)PSSYNAK	26917000	25347000	23013000	20013000	17110000	18815000	2.21701	2.10526	1.90775	1.48962	1.26307	1.39648
A0A125YTW8	126	S	1.98659	0.0192294	Up	Cwf18 pre-mRNA splicing factor protein OS=Toxoplasma gondii (strain ATCC 50611 / Me49) OX=508771 GN=TGME49_279430 PE=4 SV=1	VAPDGAEEVLS(1)HQDR	18524000	12019000	17133000	37080000	27320000	41214000	1.30601	0.854508	1.21577	2.3625	1.72634	2.61845
A0A125YTX0	136	S	1.56363	0.0495542	Up	Homeodomain-like domain protein OS=Toxoplasma gondii (strain ATCC 50611 / Me49) OX=508771 GN=TGME49_233160 PE=4 SV=1	ADEKEGDS(1)AAHEDDETR	17921000	20718000	0	34093000	39160000	27884000	1.15471	1.34616		1.98517	2.26146	1.61903
A0A125YTX0	1317	S	0.622738	0.0345366	Down	Homeodomain-like domain protein OS=Toxoplasma gondii (strain ATCC 50611 / Me49) OX=508771 GN=TGME49_233160 PE=4 SV=1	ALWS(0.997)PT(0.003)GGCHVVGSADR	28716000	20734000	20161000	17734000	13137000	17466000	2.63122	1.91582	1.85932	1.46846	1.07886	1.44217
A0A125YTX0	103	S	0.424955	5.13461e-05	Down	Homeodomain-like domain protein OS=Toxoplasma gondii (strain ATCC 50611 / Me49) OX=508771 GN=TGME49_233160 PE=4 SV=1	DAGS(1)PQVS(0.998)DS(0.002)EEGR	106010000	108420000	108820000	49167000	56049000	48148000	2.40383	2.47916	2.48356	1.00752	1.1391	0.983839
A0A125YTX0	107	S	0.416318	0.000321171	Down	Homeodomain-like domain protein OS=Toxoplasma gondii (strain ATCC 50611 / Me49) OX=508771 GN=TGME49_233160 PE=4 SV=1	DAGS(1)PQVS(0.998)DS(0.002)EEGR	115540000	119780000	121150000	49167000	63668000	52885000	2.39127	2.49987	2.52364	0.919584	1.18101	0.986317
A0A125YTX0	35	S	3.56371	0.000368445	Up	Homeodomain-like domain protein OS=Toxoplasma gondii (strain ATCC 50611 / Me49) OX=508771 GN=TGME49_233160 PE=4 SV=1	TLS(1)VSVR	13282000	13774000	18588000	56953000	59307000	65342000	0.631672	0.66058	0.889752	2.44775	2.52795	2.80033
A0A125YTX0	593	S	2.02023	0.00567991	Up	Homeodomain-like domain protein OS=Toxoplasma gondii (strain ATCC 50611 / Me49) OX=508771 GN=TGME49_233160 PE=4 SV=1	VEGGECAS(0.92)S(0.079)AES(0.001)RPR	4701200	6958800	6181400	14113000	11964000	14167000	0.874714	1.30566	1.15758	2.373	1.99512	2.37533
A0A125YTY2	20	S	0.146983	0.000108256	Down	Uncharacterized protein OS=Toxoplasma gondii (strain ATCC 50611 / Me49) OX=508771 GN=TGME49_279380 PE=4 SV=1	SMSCVDT(0.01)S(0.99)NEK	20225000	24840000	25723000	4264900	3158600	4188900	2.65267	3.28537	3.39567	0.505505	0.3713	0.495089
A0A125YTY2	221	S	1.87498	0.000154065	Up	Uncharacterized protein OS=Toxoplasma gondii (strain ATCC 50611 / Me49) OX=508771 GN=TGME49_279380 PE=4 SV=1	LLS(1)LTQR	23948000	20720000	21131000	45972000	47116000	44591000	1.27197	1.10977	1.12963	2.20659	2.2429	2.13424
A0A125YTZ4	1254	S	1.59455	0.000443124	Up	subtilisin OS=Toxoplasma gondii (strain ATCC 50611 / Me49) OX=508771 GN=SUB2 PE=3 SV=1	EFLNCS(0.138)S(0.862)RAEDDANDR	48935000	50205000	50026000	87056000	82957000	95458000	1.27549	1.31959	1.31238	2.05058	1.93796	2.24211
A0A125YTZ4	1220	S	0.489661	0.0105045	Down	subtilisin OS=Toxoplasma gondii (strain ATCC 50611 / Me49) OX=508771 GN=SUB2 PE=3 SV=1	ESVRDS(1)AGEER	41533000	29803000	24662000	18214000	16802000	17410000	3.02422	2.18835	1.80741	1.19853	1.09652	1.14237
A0A125YTZ4	1050	S	1.78298	0.0170443	Up	subtilisin OS=Toxoplasma gondii (strain ATCC 50611 / Me49) OX=508771 GN=SUB2 PE=3 SV=1	WGS(1)IPHAR	11033000	11517000	14098000	18739000	26245000	27989000	1.08774	1.145	1.39893	1.66955	2.31906	2.4866
A0A125YU08	109	S	2.70672	0.000685467	Up	Reactive oxygen species modulator 1 OS=Toxoplasma gondii (strain ATCC 50611 / Me49) OX=508771 GN=TGME49_316140 PE=3 SV=1	EDFGKYS(0.986)S(0.014)PYSESPGIYDR	10107000	11883000	9255800	29286000	36438000	28723000	0.869033	1.03033	0.801007	2.2756	2.80804	2.22552
A0A125YU24	288	S	0.598744	0.0172108	Down	Phospholipase, patatin family protein OS=Toxoplasma gondii (strain ATCC 50611 / Me49) OX=508771 GN=TGME49_305140 PE=4 SV=1	DRS(1)LPRPR	9927300	9963500	0	7738900	5915300	6263500	2.24594	2.27309		1.58223	1.19944	1.27695
A0A125YU24	1164	S	0.50813	0.000457759	Down	Phospholipase, patatin family protein OS=Toxoplasma gondii (strain ATCC 50611 / Me49) OX=508771 GN=TGME49_305140 PE=4 SV=1	KETNTGGDT(0.006)S(0.994)PVSSR	50511000	50164000	46332000	26903000	25517000	30943000	2.36965	2.37316	2.1877	1.14057	1.07291	1.30812
A0A125YU24	2081	S	0.540921	0.00693347	Down	Phospholipase, patatin family protein OS=Toxoplasma gondii (strain ATCC 50611 / Me49) OX=508771 GN=TGME49_305140 PE=4 SV=1	TVTQSLSTAVGVGS(1)EER	33138000	36672000	26112000	17443000	21810000	18681000	2.32775	2.59766	1.84611	1.10727	1.3731	1.18249
A0A125YU25	637	S	2.61954	0.0152174	Up	SAC3/GANP/THP3 conserved domain-containing protein OS=Toxoplasma gondii (strain ATCC 50611 / Me49) OX=508771 GN=TGME49_320610 PE=4 SV=1	HANS(1)QLGEGHTGDAK	20803000	18856000	20057000	80895000	56156000	37453000	0.959901	0.877379	0.931482	3.37321	2.32237	1.55731
A0A125YU25	628	S	2.3321	0.00325019	Up	SAC3/GANP/THP3 conserved domain-containing protein OS=Toxoplasma gondii (strain ATCC 50611 / Me49) OX=508771 GN=TGME49_320610 PE=4 SV=1	LQPT(0.001)HS(0.07)MS(0.928)LPAPR	5087000	5776600	7618100	16354000	14233000	17527000	0.825544	0.945339	1.24432	2.39841	2.07019	2.56315
A0A125YU28	1434	S	0.662996	0.00138198	Down	Kinesin heavy chain, putative OS=Toxoplasma gondii (strain ATCC 50611 / Me49) OX=508771 GN=TGME49_273560 PE=3 SV=1	EGAPSEEEAAFQSQS(0.025)S(0.975)GLVEDGK	115420000	113460000	130690000	86181000	93694000	86261000	1.99359	1.97621	2.27198	1.3452	1.45044	1.34263
A0A125YU28	998	S	0.345789	0.00152096	Down	Kinesin heavy chain, putative OS=Toxoplasma gondii (strain ATCC 50611 / Me49) OX=508771 GN=TGME49_273560 PE=3 SV=1	GGVPEADRDAS(1)GK	26395000	26504000	31432000	12589000	8379400	11565000	2.44098	2.47167	2.92565	1.0521	0.694529	0.963776
A0A125YU28	540	S	2.76218	0.000364188	Up	Kinesin heavy chain, putative OS=Toxoplasma gondii (strain ATCC 50611 / Me49) OX=508771 GN=TGME49_273560 PE=3 SV=1	GS(1)QGLSGFEGFR	6757400	6428000	0	18830000	21924000	20184000	0.821046	0.787591		2.06757	2.3875	2.20995
A0A125YU28	756	S	0.468939	0.00012215	Down	Kinesin heavy chain, putative OS=Toxoplasma gondii (strain ATCC 50611 / Me49) OX=508771 GN=TGME49_273560 PE=3 SV=1	IADDVDEVEEAS(1)PLGS(0.982)PS(0.018)R	211700000	234670000	214340000	107890000	114680000	123320000	2.27294	2.54075	2.31622	1.04682	1.10355	1.19313
A0A125YU28	760	S	0.522736	0.00156931	Down	Kinesin heavy chain, putative OS=Toxoplasma gondii (strain ATCC 50611 / Me49) OX=508771 GN=TGME49_273560 PE=3 SV=1	IADDVDEVEEAS(1)PLGS(0.991)PS(0.009)R	52882000	50113000	52250000	25483000	31017000	34092000	2.3248	2.22159	2.31191	1.01239	1.22211	1.35057
A0A125YU28	1077	S	1.80147	0.0254519	Up	Kinesin heavy chain, putative OS=Toxoplasma gondii (strain ATCC 50611 / Me49) OX=508771 GN=TGME49_273560 PE=3 SV=1	LLET(0.001)S(0.056)LS(0.942)IMR	15810000	14166000	8823900	26158000	25773000	26052000	1.46311	1.32199	0.821891	2.18762	2.13769	2.17257
A0A125YU28	791	S	0.183416	0.000100303	Down	Kinesin heavy chain, putative OS=Toxoplasma gondii (strain ATCC 50611 / Me49) OX=508771 GN=TGME49_273560 PE=3 SV=1	RS(0.005)ES(0.995)PEGDEK	14595000	14046000	15122000	2572100	2736400	3650500	2.99183	2.9035	3.11997	0.476477	0.502744	0.674331
A0A125YU28	1576	S	0.595867	0.0106559	Down	Kinesin heavy chain, putative OS=Toxoplasma gondii (strain ATCC 50611 / Me49) OX=508771 GN=TGME49_273560 PE=3 SV=1	VS(0.003)S(0.994)T(0.003)HAS(0.997)PPS(0.003)PSSPVSGK	21224000	27948000	22864000	17470000	16822000	13636000	1.91206	2.53899	2.07317	1.42229	1.35827	1.107
A0A125YU28	1583	S	0.528977	0.00257137	Down	Kinesin heavy chain, putative OS=Toxoplasma gondii (strain ATCC 50611 / Me49) OX=508771 GN=TGME49_273560 PE=3 SV=1	VSSTHAS(0.001)PPS(0.954)PS(0.036)S(0.008)PVS(0.002)GK	15239000	15180000	14381000	10179000	8903800	7364300	2.31161	2.32202	2.19561	1.39535	1.21051	1.00665
A0A125YU36	23	S	2.05549	5.39254e-06	Up	Nmda receptor glutamate-binding chain OS=Toxoplasma gondii (strain ATCC 50611 / Me49) OX=508771 GN=TGME49_309560 PE=3 SV=1	VPS(1)YYDPEIGGAAR	688400000	693440000	654200000	1520500000	1556800000	1594000000	1.10921	1.12673	1.06095	2.21402	2.24824	2.31447
A0A125YU40	267	S	0.64676	0.0030509	Down	AP2 domain transcription factor AP2XII-4 OS=Toxoplasma gondii (strain ATCC 50611 / Me49) OX=508771 GN=AP2XII4 PE=4 SV=1	ETDEGQGAKS(1)ETDRAPEDDR	71971000	88564000	77495000	58194000	54809000	58862000	1.89762	2.35476	2.05652	1.3866	1.29521	1.39854
A0A125YU40	3631	S	1.77409	0.000569131	Up	AP2 domain transcription factor AP2XII-4 OS=Toxoplasma gondii (strain ATCC 50611 / Me49) OX=508771 GN=AP2XII4 PE=4 SV=1	EVDGKPLS(0.993)FDDT(0.007)HR	16366000	14298000	15246000	30091000	32819000	27998000	1.29278	1.13892	1.21212	2.14803	2.32349	1.99295
A0A125YU40	1575	S	1.50591	0.00291899	Up	AP2 domain transcription factor AP2XII-4 OS=Toxoplasma gondii (strain ATCC 50611 / Me49) OX=508771 GN=AP2XII4 PE=4 SV=1	LPEDNKS(1)EELKK	17627000	15584000	16066000	27121000	0	27963000	1.52119	1.35619	1.39547	2.11511		2.17459
A0A125YU40	140	S	0.635833	0.00459578	Down	AP2 domain transcription factor AP2XII-4 OS=Toxoplasma gondii (strain ATCC 50611 / Me49) OX=508771 GN=AP2XII4 PE=4 SV=1	RT(0.024)S(0.976)GGGEDVCASPR	48638000	40659000	37118000	29692000	30634000	29364000	2.4324	2.05047	1.86833	1.3419	1.37309	1.32331
A0A125YU47	38	S	2.19268	0.00385422	Up	Deoxyhypusine synthase OS=Toxoplasma gondii (strain ATCC 50611 / Me49) OX=508771 GN=TGME49_235620 PE=3 SV=1	TNS(0.005)CVS(0.995)QECPASSETAR	8449300	12143000	11063000	26989000	28194000	22341000	0.836383	1.21212	1.10221	2.41431	2.50136	1.99285
A0A125YU48	843	S	1.98981	0.00128088	Up	AMP-binding enzyme domain-containing protein OS=Toxoplasma gondii (strain ATCC 50611 / Me49) OX=508771 GN=TGME49_310150 PE=4 SV=1	QFVADVNS(1)AVALR	37777000	29673000	28542000	71360000	72466000	69285000	1.32084	1.04621	1.00442	2.25475	2.27086	2.18297
A0A125YU98	103	S	0.658464	0.000703239	Down	Nucleosome assembly protein (Nap) protein OS=Toxoplasma gondii (strain ATCC 50611 / Me49) OX=508771 GN=TGME49_244110 PE=3 SV=1	LEAVT(1)IDNKS(1)EEENEILSSLSPEQR	5471700000	4722200000	5284200000	3780500000	3887500000	3706300000	2.20224	1.91656	2.14057	1.37503	1.40232	1.34422
A0A125YUA5	27	S	0.584961	0.00115756	Down	Replication factor C subunit 2, putative OS=Toxoplasma gondii (strain ATCC 50611 / Me49) OX=508771 GN=TGME49_237110 PE=3 SV=1	VSS(1)AQVVPWVEK	20786000	22314000	23263000	15911000	14171000	13248000	2.04794	2.21697	2.30685	1.41666	1.25136	1.17621
A0A125YUB1	261	S	0.459038	4.88649e-05	Down	Ppg3 OS=Toxoplasma gondii (strain ATCC 50611 / Me49) OX=508771 GN=TGME49_265460 PE=4 SV=1	VES(1)CPDFCEQNR	53542000	55437000	56464000	27682000	26788000	30297000	2.31267	2.41466	2.45471	1.08054	1.03704	1.17925
A0A125YUB4	333	S	2.45161	0.00798185	Up	Uncharacterized protein OS=Toxoplasma gondii (strain ATCC 50611 / Me49) OX=508771 GN=TGME49_255880 PE=4 SV=1	LAS(1)FQSSSFR	11513000	6387600	9518200	21432000	27862000	25705000	1.21489	0.67971	1.01091	2.04378	2.63509	2.4443
A0A125YUB4	336	S	2.81239	0.000582941	Up	Uncharacterized protein OS=Toxoplasma gondii (strain ATCC 50611 / Me49) OX=508771 GN=TGME49_255880 PE=4 SV=1	LASFQS(0.835)S(0.141)S(0.024)FR	12106000	16906000	13183000	45812000	42336000	44350000	0.748945	1.0547	0.820864	2.56124	2.34744	2.47247
A0A125YUB4	406	S	1.61633	0.000271206	Up	Uncharacterized protein OS=Toxoplasma gondii (strain ATCC 50611 / Me49) OX=508771 GN=TGME49_255880 PE=4 SV=1	SPS(0.999)S(0.001)SVSTSAPSVVGSDEPLGSR	74290000	64963000	67001000	126130000	121930000	123950000	1.38845	1.22434	1.26034	2.13029	2.04241	2.08753
A0A125YUC5	55	S	0.5885	0.00662661	Down	Uncharacterized protein OS=Toxoplasma gondii (strain ATCC 50611 / Me49) OX=508771 GN=TGME49_209420 PE=4 SV=1	KDEEPVLVEEDSSEWVVDDQPAKPAS(1)PQEDSLATWLK	64027000	61673000	71820000	42017000	50979000	36797000	2.11409	2.05349	2.38679	1.25374	1.50865	1.09487
A0A125YUC5	104	S	1.82844	0.00135346	Up	Uncharacterized protein OS=Toxoplasma gondii (strain ATCC 50611 / Me49) OX=508771 GN=TGME49_209420 PE=4 SV=1	GQS(1)ACSPEDSPEAASLSAEK	31216000	24993000	25358000	52460000	59051000	54923000	1.36034	1.09831	1.11223	2.06596	2.30639	2.15682
A0A125YUC5	107	S	0.554606	0.00022971	Down	Uncharacterized protein OS=Toxoplasma gondii (strain ATCC 50611 / Me49) OX=508771 GN=TGME49_209420 PE=4 SV=1	GQSACS(1)PEDSPEAASLSAEK	155930000	173900000	169420000	105550000	97268000	106250000	2.08484	2.34466	2.2799	1.27533	1.16559	1.28015
A0A125YUC5	116	S	1.79692	0.00154039	Up	Uncharacterized protein OS=Toxoplasma gondii (strain ATCC 50611 / Me49) OX=508771 GN=TGME49_209420 PE=4 SV=1	GQSACSPEDSPEAAS(0.995)LS(0.005)AEK	147240000	132060000	125370000	303220000	252330000	255730000	1.30868	1.18363	1.12153	2.4355	2.01008	2.04823
A0A125YUC5	97	S	0.459365	0.000188667	Down	Uncharacterized protein OS=Toxoplasma gondii (strain ATCC 50611 / Me49) OX=508771 GN=TGME49_209420 PE=4 SV=1	TWIAYGDGDVEGPES(1)DGER	2639000000	2916700000	3105500000	1560300000	1477900000	1403300000	2.17672	2.42601	2.57812	1.16304	1.09256	1.04304
A0A125YUC5	223	S	0.422068	0.00853383	Down	Uncharacterized protein OS=Toxoplasma gondii (strain ATCC 50611 / Me49) OX=508771 GN=TGME49_209420 PE=4 SV=1	YVQIDGGS(0.966)LGS(0.034)K	21349000	23001000	25245000	7593800	11190000	14019000	2.25326	2.44804	2.68174	0.724294	1.05852	1.33333
A0A125YUC9	322	S	0.457194	0.00154911	Down	Uncharacterized protein OS=Toxoplasma gondii (strain ATCC 50611 / Me49) OX=508771 GN=TGME49_201760 PE=4 SV=1	KES(0.999)DPQPT(0.001)VSWAAVPCQ	32065000	33467000	39680000	15577000	20547000	17596000	2.18044	2.29492	2.71577	0.957235	1.25227	1.07824
A0A125YUC9	213	S	0.57672	0.00228548	Down	Uncharacterized protein OS=Toxoplasma gondii (strain ATCC 50611 / Me49) OX=508771 GN=TGME49_201760 PE=4 SV=1	LPGVPPYANDPIS(0.011)HHGGS(0.989)QEQR	0	146580000	143000000	94164000	86445000	99659000		2.33613	2.27472	1.3449	1.2245	1.41935
A0A125YUC9	291	S	0.570251	0.00286531	Down	Uncharacterized protein OS=Toxoplasma gondii (strain ATCC 50611 / Me49) OX=508771 GN=TGME49_201760 PE=4 SV=1	S(1)AGQHCMLNASGGSER	22206000	26024000	28580000	16187000	15274000	17438000	1.9091	2.25616	2.47303	1.25761	1.17692	1.35096
A0A125YUD2	535	S	0.51742	8.01675e-05	Down	Cell-cycle-associated protein kinase CDK, putative OS=Toxoplasma gondii (strain ATCC 50611 / Me49) OX=508771 GN=TGME49_304970 PE=3 SV=1	ERS(1)EEEAEREELPPGNLER	24754000	25383000	23997000	0	14382000	14215000	2.17014	2.24399	2.11742		1.13005	1.12299
A0A125YUD2	1325	S	0.532999	0.000668536	Down	Cell-cycle-associated protein kinase CDK, putative OS=Toxoplasma gondii (strain ATCC 50611 / Me49) OX=508771 GN=TGME49_304970 PE=3 SV=1	RLGS(1)GNNFDEQK	38981000	39096000	39540000	20321000	24399000	25268000	2.2456	2.27117	2.29258	1.05791	1.25976	1.31171
A0A125YUE1	1059	S	0.61071	0.00956091	Down	AP2 domain transcription factor AP2XI-4 OS=Toxoplasma gondii (strain ATCC 50611 / Me49) OX=508771 GN=AP2XI4 PE=4 SV=1	GTPQEGEDS(1)DFLPAGMSGLR	30974000	25583000	27330000	21457000	19917000	15790000	2.37326	1.97668	2.10764	1.48573	1.36775	1.09023
A0A125YUE1	1672	S	0.63158	0.0273847	Down	AP2 domain transcription factor AP2XI-4 OS=Toxoplasma gondii (strain ATCC 50611 / Me49) OX=508771 GN=AP2XI4 PE=4 SV=1	KDEDYQS(0.002)AGS(0.998)LR	30970000	27622000	41628000	25700000	23019000	21926000	1.9589	1.76183	2.65012	1.46901	1.30495	1.24974
A0A125YUE1	381	S	0.49107	0.00741556	Down	AP2 domain transcription factor AP2XI-4 OS=Toxoplasma gondii (strain ATCC 50611 / Me49) OX=508771 GN=AP2XI4 PE=4 SV=1	RSPDAQSPPLS(0.002)GHLS(0.998)DGDR	32948000	29844000	24843000	15338000	16696000	0	2.47965	2.26494	1.8818	1.04316	1.12618
A0A125YUE8	896	S	1.72919	0.0319875	Up	Ferlin family protein OS=Toxoplasma gondii (strain ATCC 50611 / Me49) OX=508771 GN=TGME49_309420 PE=4 SV=1	S(0.017)LS(0.983)GMPGPVAR	0	7486500	6146500	14665000	10891000	13998000		1.27836	1.04755	2.2441	1.65288	2.13595
A0A125YUF0	738	S	0.540163	0.0477512	Down	Alpha and gamma adaptin-binding protein p34 OS=Toxoplasma gondii (strain ATCC 50611 / Me49) OX=508771 GN=TGME49_309050 PE=4 SV=1	KDDTANVAHLDS(1)LDALIQQLR	228870000	321900000	175550000	152750000	170800000	114620000	2.12411	3.01264	1.63983	1.28113	1.42073	0.9586
A0A125YUF0	654	S	0.325044	9.3825e-05	Down	Alpha and gamma adaptin-binding protein p34 OS=Toxoplasma gondii (strain ATCC 50611 / Me49) OX=508771 GN=TGME49_309050 PE=4 SV=1	KET(1)GEFS(1)EDGLER	91843000	93269000	97809000	29707000	37602000	35373000	2.57413	2.63608	2.75912	0.752427	0.944561	0.893396
A0A125YUF0	779	S	0.45289	0.000144077	Down	Alpha and gamma adaptin-binding protein p34 OS=Toxoplasma gondii (strain ATCC 50611 / Me49) OX=508771 GN=TGME49_309050 PE=4 SV=1	LATVMGLS(1)EDEED	85617000	90314000	97282000	49502000	43615000	44988000	2.24961	2.39298	2.57269	1.17541	1.02711	1.0652
A0A125YUF0	21	S	0.576145	0.00556065	Down	Alpha and gamma adaptin-binding protein p34 OS=Toxoplasma gondii (strain ATCC 50611 / Me49) OX=508771 GN=TGME49_309050 PE=4 SV=1	S(0.008)S(0.011)PS(0.981)GENALQR	95640000	85556000	91397000	53440000	51530000	70280000	2.30801	2.08203	2.21993	1.16543	1.11454	1.52834
A0A125YUF8	33	S	3.12068	6.15424e-05	Up	CDP-diacylglycerol--inositol 3-phosphatidyltransferase OS=Toxoplasma gondii (strain ATCC 50611 / Me49) OX=508771 GN=TGME49_207710 PE=3 SV=1	SVQAAS(1)DSDLSHEQK	41539000	39895000	48118000	151360000	142540000	157330000	0.772979	0.74863	0.901212	2.54533	2.37729	2.63822
A0A125YUG3	262	S	0.318665	1.18732e-05	Down	Ribosomal protein RPS2 OS=Toxoplasma gondii (strain ATCC 50611 / Me49) OX=508771 GN=RPS2 PE=3 SV=1	TTKDS(1)AVSRPLA	320140000	311250000	355140000	113300000	119870000	117760000	2.58692	2.53624	2.88836	0.827361	0.868139	0.857491
A0A125YUG9	300	S	0.275343	1.55521e-05	Down	Microneme protein MIC3 OS=Toxoplasma gondii (strain ATCC 50611 / Me49) OX=508771 GN=MIC3 PE=4 SV=1	EFGIS(0.001)AS(0.819)S(0.181)CK	189850000	214690000	209370000	64690000	65251000	58776000	2.55636	2.91514	2.83748	0.787172	0.787468	0.71318
A0A125YUG9	323	S	0.464	0.000400772	Down	Microneme protein MIC3 OS=Toxoplasma gondii (strain ATCC 50611 / Me49) OX=508771 GN=MIC3 PE=4 SV=1	GES(1)GSEGSLSEK	105110000	119680000	130840000	64177000	60576000	59464000	2.10425	2.41609	2.63635	1.16106	1.0869	1.07274
A0A125YUG9	37	S	3.58871	3.46824e-06	Up	Microneme protein MIC3 OS=Toxoplasma gondii (strain ATCC 50611 / Me49) OX=508771 GN=MIC3 PE=4 SV=1	S(1)VQLGS(1)FDK	253530000	265600000	281310000	1064700000	1045700000	1096100000	0.683819	0.722399	0.763669	2.59514	2.52786	2.6641
A0A125YUG9	44	S	5.31812	0.0022417	Up	Microneme protein MIC3 OS=Toxoplasma gondii (strain ATCC 50611 / Me49) OX=508771 GN=MIC3 PE=4 SV=1	VVPS(0.992)REVVS(0.003)ES(0.006)LAPSFAVTETHSSVQSPSK	0	11587000	13207000	82245000	82566000	56509000		0.427578	0.486429	2.71981	2.70797	1.86343
A0A125YUH4	758	S	0.278275	0.000939754	Down	HEAT repeat-containing protein OS=Toxoplasma gondii (strain ATCC 50611 / Me49) OX=508771 GN=TGME49_229180 PE=4 SV=1	AEEAEDDEDMTYVILDS(0.967)NT(0.028)S(0.005)LGLK	729340000	630680000	451490000	179510000	200390000	182620000	3.32023	2.89524	2.06869	0.738497	0.817616	0.74916
A0A125YUH6	451	S	3.34792	0.00104222	Up	FFD and TFG box motifs protein OS=Toxoplasma gondii (strain ATCC 50611 / Me49) OX=508771 GN=TGME49_269650 PE=4 SV=1	ELDVS(0.001)T(0.019)FGS(0.98)QAAHYR	5188100	0	5647900	22284000	20663000	17693000	0.653719		0.716272	2.53745	2.33352	2.00897
A0A125YUH6	416	S	3.81634	0.000224721	Up	FFD and TFG box motifs protein OS=Toxoplasma gondii (strain ATCC 50611 / Me49) OX=508771 GN=TGME49_269650 PE=4 SV=1	NES(1)FFDSISCEALDK	15218000	14682000	20252000	71553000	74911000	67213000	0.62339	0.606491	0.834984	2.64881	2.75032	2.4811
A0A125YUH6	420	S	2.03081	0.0133769	Up	FFD and TFG box motifs protein OS=Toxoplasma gondii (strain ATCC 50611 / Me49) OX=508771 GN=TGME49_269650 PE=4 SV=1	NESFFDS(0.993)IS(0.007)CEALDK	10134000	0	7260700	19075000	18417000	21514000	1.19461		0.861455	2.03204	1.94581	2.28536
A0A125YUH6	422	S	2.98883	0.000205399	Up	FFD and TFG box motifs protein OS=Toxoplasma gondii (strain ATCC 50611 / Me49) OX=508771 GN=TGME49_269650 PE=4 SV=1	NESFFDS(0.005)IS(0.995)CEALDK	35879000	30926000	40135000	121950000	125260000	109540000	0.836252	0.726872	0.941517	2.56862	2.61664	2.30069
A0A125YUH8	89	S	2.40701	0.000159613	Up	LDL receptor wingless signaling/trafficking chaperone OS=Toxoplasma gondii (strain ATCC 50611 / Me49) OX=508771 GN=TGME49_261690 PE=4 SV=1	SAS(1)PADSFR	12528000	12188000	10683000	29889000	30879000	34327000	1.03757	1.0179	0.890503	2.237	2.29209	2.56188
A0A125YUI4	12	S	1.51755	0.00119764	Up	MA3 domain-containing protein OS=Toxoplasma gondii (strain ATCC 50611 / Me49) OX=508771 GN=TGME49_286750 PE=3 SV=1	MS(1)LLEEELR	949720000	1037000000	905200000	1535800000	1654800000	1708700000	1.31739	1.45056	1.26378	1.9252	2.05731	2.13586
A0A125YUI6	423	S	1.515	0.0415437	Up	SWI2/SNF2 Brahma-like putative OS=Toxoplasma gondii (strain ATCC 50611 / Me49) OX=508771 GN=TGME49_320300 PE=4 SV=1	ATLAWPAASGCGVFDALGHVS(1)GDDAWR	0	14480000	15515000	0	24063000	26869000		1.30001	1.39027		1.9201	2.15566
A0A125YUI6	1603	S	0.582165	0.00835603	Down	SWI2/SNF2 Brahma-like putative OS=Toxoplasma gondii (strain ATCC 50611 / Me49) OX=508771 GN=TGME49_320300 PE=4 SV=1	GDSELS(1)DGIR	16927000	16067000	16858000	10864000	12872000	8666900	2.22404	2.1288	2.22934	1.28995	1.51581	1.02616
A0A125YUI6	1411	S	0.403241	0.0010107	Down	SWI2/SNF2 Brahma-like putative OS=Toxoplasma gondii (strain ATCC 50611 / Me49) OX=508771 GN=TGME49_320300 PE=4 SV=1	LMCVSELPAWIVEDEEEPANAKS(1)EEDDDEGPAGR	77954000	83305000	63481000	38200000	31904000	31025000	2.58535	2.78606	2.11901	1.1449	0.948334	0.927217
A0A125YUJ3	393	S	0.600748	0.000497103	Down	Selenide, water dikinase OS=Toxoplasma gondii (strain ATCC 50611 / Me49) OX=508771 GN=TGME49_280560 PE=4 SV=1	AS(1)QIDLPR	33162000	29652000	33879000	20356000	21977000	22502000	2.2188	2.00063	2.28147	1.23081	1.31789	1.35671
A0A125YUJ3	630	S	0.59121	0.00355972	Down	Selenide, water dikinase OS=Toxoplasma gondii (strain ATCC 50611 / Me49) OX=508771 GN=TGME49_280560 PE=4 SV=1	FLS(1)RGS(0.954)DS(0.047)AAFQSCETAGGTR	27233000	24282000	28268000	15538000	17076000	20032000	2.22248	1.99831	2.32191	1.14593	1.249	1.47317
A0A125YUJ3	633	S	0.54907	0.00281777	Down	Selenide, water dikinase OS=Toxoplasma gondii (strain ATCC 50611 / Me49) OX=508771 GN=TGME49_280560 PE=4 SV=1	FLS(1)RGS(0.954)DS(0.047)AAFQSCETAGGTR	27233000	24282000	28268000	15538000	17076000	0	2.18215	1.96205	2.27977	1.12514	1.22634
A0A125YUJ3	308	S	0.56542	0.0044003	Down	Selenide, water dikinase OS=Toxoplasma gondii (strain ATCC 50611 / Me49) OX=508771 GN=TGME49_280560 PE=4 SV=1	GEDCS(1)T(1)PRDLHK	61017000	0	57481000	37395000	33861000	40700000	2.38457		2.26095	1.32067	1.18602	1.43331
A0A125YUJ3	652	S	0.579501	0.000385889	Down	Selenide, water dikinase OS=Toxoplasma gondii (strain ATCC 50611 / Me49) OX=508771 GN=TGME49_280560 PE=4 SV=1	GPS(0.026)S(0.974)AGGEPNAEVK	47175000	44193000	49204000	32268000	30387000	28261000	2.20246	2.08059	2.31209	1.36141	1.27151	1.18897
A0A125YUJ3	247	S	0.53405	0.00460101	Down	Selenide, water dikinase OS=Toxoplasma gondii (strain ATCC 50611 / Me49) OX=508771 GN=TGME49_280560 PE=4 SV=1	RNS(1)ECAGAVSR	647100000	543480000	664800000	0	362220000	376300000	2.24678	1.90288	2.32321		1.12719	1.17737
A0A125YUJ3	862	S	0.539534	0.0013129	Down	Selenide, water dikinase OS=Toxoplasma gondii (strain ATCC 50611 / Me49) OX=508771 GN=TGME49_280560 PE=4 SV=1	RPTSDKES(1)DGVCPGR	109440000	123230000	102760000	66654000	61479000	73861000	2.20082	2.49897	2.07989	1.21131	1.10807	1.33848
A0A125YUJ5	480	S	2.71119	0.00742578	Up	Elongation factor Tu GTP binding domain-containing protein OS=Toxoplasma gondii (strain ATCC 50611 / Me49) OX=508771 GN=TGME49_216960 PE=4 SV=1	VS(0.002)S(0.998)VMNSASSNVGASSLNTGR	7638500	0	11020000	30707000	25628000	28244000	0.666368		0.967599	2.42083	2.0038	2.22034
A0A125YUJ7	599	S	7.22317	1.30922e-05	Up	pyruvate kinase OS=Toxoplasma gondii (strain ATCC 50611 / Me49) OX=508771 GN=PYKII PE=3 SV=1	EAAEAAGSTTAQYAAEQNRS(0.983)ES(0.017)HVDR	14001000	12131000	15611000	110520000	108620000	117360000	0.400049	0.349532	0.448944	2.85375	2.78162	3.02177
A0A125YUJ7	488	S	5.61429	0.000196252	Up	pyruvate kinase OS=Toxoplasma gondii (strain ATCC 50611 / Me49) OX=508771 GN=PYKII PE=3 SV=1	VTEVFADTT(0.005)ALS(0.995)R	7539800	4906900	6184800	35014000	42262000	39439000	0.602057	0.395113	0.497063	2.52662	3.02456	2.83786
A0A125YUK0	250	S	0.617665	0.0124538	Down	Eukaryotic porin protein OS=Toxoplasma gondii (strain ATCC 50611 / Me49) OX=508771 GN=TGME49_263300 PE=4 SV=1	VS(0.987)VALT(0.013)HK	9863900	12304000	13881000	7637800	8488600	8739500	1.75005	2.20133	2.47874	1.22459	1.34981	1.39726
A0A125YUK2	662	S	1.70487	0.00635888	Up	Threonylcarbamoyl-AMP synthase OS=Toxoplasma gondii (strain ATCC 50611 / Me49) OX=508771 GN=TGME49_294010 PE=3 SV=1	GMASSTGGEHEGCGET(0.008)S(0.992)R	9323400	12312000	12851000	22205000	21427000	22020000	1.00623	1.33995	1.39595	2.16569	2.07262	2.14156
A0A125YUK2	558	S	1.73476	0.000567278	Up	Threonylcarbamoyl-AMP synthase OS=Toxoplasma gondii (strain ATCC 50611 / Me49) OX=508771 GN=TGME49_294010 PE=3 SV=1	S(0.006)S(0.006)S(0.988)RGEATLGDCGVSR	113200000	116600000	114030000	215690000	205140000	244880000	1.21185	1.25874	1.22865	2.08666	1.96828	2.36234
A0A125YUL4	133	S	2.74921	0.000425593	Up	Uncharacterized protein OS=Toxoplasma gondii (strain ATCC 50611 / Me49) OX=508771 GN=TGME49_299250 PE=4 SV=1	S(0.045)PS(0.925)RS(0.035)PS(0.994)CGAGAEGVGTQAPLQLSQETGR	31851000	38509000	41107000	110030000	126440000	105770000	0.758704	0.925014	0.985537	2.36855	2.69941	2.27039
A0A125YUN8	157	S	0.650827	0.00463431	Down	3-ketoacyl-(Acyl-carrier-protein) reductase OS=Toxoplasma gondii (strain ATCC 50611 / Me49) OX=508771 GN=TGME49_217740 PE=4 SV=1	AIADALAEGGVS(1)HLICVAR	22044000	23750000	21617000	17484000	14205000	17270000	2.04726	2.22425	2.02063	1.46739	1.18239	1.44532
A0A125YUN8	140	S	0.627896	0.00090415	Down	3-ketoacyl-(Acyl-carrier-protein) reductase OS=Toxoplasma gondii (strain ATCC 50611 / Me49) OX=508771 GN=TGME49_217740 PE=4 SV=1	VALVT(0.062)GAS(0.938)R	11788000	11178000	11513000	7225300	8441400	8500400	2.17233	2.07724	2.13541	1.20327	1.39423	1.4116
A0A125YUR9	220	S	2.1972	0.00164031	Up	Aldose reductase, putative OS=Toxoplasma gondii (strain ATCC 50611 / Me49) OX=508771 GN=TGME49_273920 PE=4 SV=1	ES(0.065)S(0.935)PRPPAHPAPLCASLR	28984000	20654000	26428000	66381000	59750000	60314000	1.19326	0.857469	1.09509	2.46969	2.2047	2.2376
A0A125YUR9	154	S	1.81055	0.00533734	Up	Aldose reductase, putative OS=Toxoplasma gondii (strain ATCC 50611 / Me49) OX=508771 GN=TGME49_273920 PE=4 SV=1	S(1)AAS(1)FFSLLR	33451000	35874000	27021000	56412000	67827000	70504000	1.24196	1.34312	1.00974	1.89274	2.25702	2.35885
A0A125YUU5	196	S	1.65645	0.000472227	Up	Uncharacterized protein OS=Toxoplasma gondii (strain ATCC 50611 / Me49) OX=508771 GN=TGME49_225350 PE=4 SV=1	FGS(1)NTFSR	34224000	32443000	37264000	60806000	64443000	66917000	1.24917	1.19412	1.36895	2.00567	2.10815	2.20098
A0A125YUU5	85	S	3.86884	0.000211781	Up	Uncharacterized protein OS=Toxoplasma gondii (strain ATCC 50611 / Me49) OX=508771 GN=TGME49_225350 PE=4 SV=1	RPS(0.77)HS(0.23)NDVNVDEIADGVFPFPPPR	19327000	16571000	22093000	91827000	73883000	84615000	0.677474	0.585753	0.779456	2.90884	2.32117	2.67278
A0A125YUU8	104	S	1.7353	0.00744453	Up	Uncharacterized protein OS=Toxoplasma gondii (strain ATCC 50611 / Me49) OX=508771 GN=TGME49_253690 PE=4 SV=1	EATSQQVAAVEVSAPIS(1)AAHAVHPPPAPPLAP	42601000	49041000	34508000	76877000	78723000	88758000	1.24264	1.44253	1.01311	2.02649	2.05809	2.33304
A0A125YUV6	725	S	0.516695	0.0456184	Down	Rad9 protein OS=Toxoplasma gondii (strain ATCC 50611 / Me49) OX=508771 GN=TGME49_255430 PE=4 SV=1	LSSVS(0.001)T(0.109)PLS(0.89)PR	24321000	27191000	0	14881000	15243000	14417000	2.28041	2.57096		1.26092	1.28097	1.21813
A0A125YUW3	776	S	0.379201	0.00103809	Down	Zinc finger (CCCH type) motif-containing protein OS=Toxoplasma gondii (strain ATCC 50611 / Me49) OX=508771 GN=TGME49_311100 PE=4 SV=1	LAS(0.998)PDS(0.001)CMSR	10987000	12007000	12163000	0	4570600	5367400	2.19429	2.41817	2.44492		0.818131	0.965977
A0A125YUW8	29	S	0.378716	0.00221733	Down	Uncharacterized protein OS=Toxoplasma gondii (strain ATCC 50611 / Me49) OX=508771 GN=TGME49_255440 PE=4 SV=1	STHS(0.025)S(0.975)PLAR	25429000	19890000	25535000	9150700	8481600	12305000	2.72666	2.15067	2.75579	0.886701	0.815106	1.18897
A0A125YUX3	1467	S	0.663436	0.0185433	Down	Regulator of chromosome condensation (RCC1) repeat-containing protein OS=Toxoplasma gondii (strain ATCC 50611 / Me49) OX=508771 GN=TGME49_313860 PE=4 SV=1	AET(1)DDELRLS(1)DLER	22258000	27473000	23811000	15533000	17928000	21019000	1.879	2.33875	2.02314	1.185	1.35646	1.59897
A0A125YUX3	2239	S	0.626777	0.0439364	Down	Regulator of chromosome condensation (RCC1) repeat-containing protein OS=Toxoplasma gondii (strain ATCC 50611 / Me49) OX=508771 GN=TGME49_313860 PE=4 SV=1	AS(0.163)S(0.841)S(0.996)AGEEERPVR	82137000	113660000	123700000	62896000	73218000	87550000	1.63431	2.28056	2.47727	1.13094	1.30572	1.56979
A0A125YUX3	1060	S	1.64364	0.0026301	Up	Regulator of chromosome condensation (RCC1) repeat-containing protein OS=Toxoplasma gondii (strain ATCC 50611 / Me49) OX=508771 GN=TGME49_313860 PE=4 SV=1	RPAS(1)PEEAFGWKPVLLR	27416000	25711000	24588000	43555000	54377000	44673000	1.34485	1.27182	1.21395	1.93077	2.39068	1.97471
A0A125YUX5	17	S	1.84674	0.000938842	Up	Dpy-30 motif protein OS=Toxoplasma gondii (strain ATCC 50611 / Me49) OX=508771 GN=TGME49_280510 PE=4 SV=1	GS(1)VS(1)GGEECVSVAR	27335000	28583000	26150000	52265000	53076000	63824000	1.17589	1.23992	1.13221	2.0318	2.04635	2.47412
A0A125YV09	183	S	0.115051	8.91947e-06	Down	Protease inhibitor PI2 OS=Toxoplasma gondii (strain ATCC 50611 / Me49) OX=508771 GN=PI2 PE=4 SV=1	TQS(0.999)SHQHDDAENGAR	1357700000	1407800000	1579100000	199600000	165680000	192560000	2.99306	3.12961	3.50373	0.397644	0.327354	0.382531
A0A125YV37	230	S	0.527769	0.00439165	Down	Myosin G OS=Toxoplasma gondii (strain ATCC 50611 / Me49) OX=508771 GN=TGME49_314780 PE=3 SV=1	GSCGTGGDNALQSGVGS(0.997)GS(0.003)QGR	33668000	28143000	38288000	20130000	17366000	21450000	2.28782	1.92847	2.61864	1.23615	1.05764	1.31347
A0A125YV37	1089	S	1.63265	0.0204235	Up	Myosin G OS=Toxoplasma gondii (strain ATCC 50611 / Me49) OX=508771 GN=TGME49_314780 PE=3 SV=1	LSLLS(0.003)VAS(0.997)DIKK	13074000	10341000	13918000	23653000	18710000	25631000	1.34151	1.07	1.43737	2.19327	1.72065	2.36995
A0A125YV61	399	S	2.29981	0.00379545	Up	RNA helicase-1 OS=Toxoplasma gondii (strain ATCC 50611 / Me49) OX=508771 GN=TGME49_210370 PE=4 SV=1	GSAGLES(1)PIAAELEEGEEKPSPEK	29747000	47256000	34209000	93341000	92810000	99494000	0.810091	1.29773	0.937646	2.29712	2.26527	2.44161
A0A125YV61	121	S	5.4433	0.000162782	Up	RNA helicase-1 OS=Toxoplasma gondii (strain ATCC 50611 / Me49) OX=508771 GN=TGME49_210370 PE=4 SV=1	GTS(0.994)S(0.006)LASSFAWK	29450000	35272000	35668000	182640000	179880000	247530000	0.448005	0.541084	0.546115	2.51081	2.45253	3.39323
A0A125YV61	117	S	10.9317	0.041591	Up	RNA helicase-1 OS=Toxoplasma gondii (strain ATCC 50611 / Me49) OX=508771 GN=TGME49_210370 PE=4 SV=1	YIS(0.998)RGT(0.973)S(0.029)SLASSFAWK	3690700	5294100	0	58549000	52680000	53193000	0.191684	0.277272		2.74801	2.45221	2.48954
A0A125YV70	76	S	0.658735	0.00112545	Down	HXXEE motif protein OS=Toxoplasma gondii (strain ATCC 50611 / Me49) OX=508771 GN=TGME49_238130 PE=4 SV=1	FRPLPAS(1)S(1)DEETPSLASPVGASPR	54050000	55881000	63273000	41968000	42384000	43015000	1.94345	2.02618	2.28983	1.3637	1.36589	1.39375
A0A125YV70	77	S	3.4064	0.0158023	Up	HXXEE motif protein OS=Toxoplasma gondii (strain ATCC 50611 / Me49) OX=508771 GN=TGME49_238130 PE=4 SV=1	FRPLPAS(1)S(1)DEETPSLASPVGASPR	54050000	19648000	20147000	113930000	129320000	112990000	1.29785	0.475757	0.48691	2.47223	2.78311	2.44488
A0A125YV70	58	S	2.56441	3.14496e-05	Up	HXXEE motif protein OS=Toxoplasma gondii (strain ATCC 50611 / Me49) OX=508771 GN=TGME49_238130 PE=4 SV=1	T(0.045)S(0.955)LLSAEQR	50151000	56951000	55774000	152150000	161570000	152620000	0.861399	0.986423	0.964195	2.36166	2.48726	2.36224
A0A125YV73	280	S	1.87373	0.00073403	Up	KH domain-containing protein OS=Toxoplasma gondii (strain ATCC 50611 / Me49) OX=508771 GN=TGME49_320080 PE=4 SV=1	AFS(1)GPTVAVASK	13313000	15011000	15211000	27326000	31528000	32229000	1.0688	1.21526	1.2291	1.98253	2.26857	2.33161
A0A125YV73	1239	S	2.18971	6.48644e-05	Up	KH domain-containing protein OS=Toxoplasma gondii (strain ATCC 50611 / Me49) OX=508771 GN=TGME49_320080 PE=4 SV=1	ASS(1)GLHVDLQK	16956000	15915000	14925000	37280000	41322000	38218000	1.11321	1.05365	0.986223	2.21182	2.43147	2.26104
A0A125YV80	195	S	2.37415	0.000338494	Up	CCDC25 protein OS=Toxoplasma gondii (strain ATCC 50611 / Me49) OX=508771 GN=TGME49_228300 PE=3 SV=1	CYAS(1)LQAVEPEFTDK	38889000	35248000	44757000	104770000	99548000	110710000	0.968589	0.885288	1.12197	2.35815	2.22219	2.48478
A0A125YV80	213	S	2.17365	0.000130666	Up	CCDC25 protein OS=Toxoplasma gondii (strain ATCC 50611 / Me49) OX=508771 GN=TGME49_228300 PE=3 SV=1	GDGTIES(1)CR	40920000	42245000	36526000	100230000	91489000	98630000	1.07853	1.12282	0.968966	2.38736	2.16124	2.34259
A0A125YV81	365	S	2.602	6.02448e-05	Up	Transporter, major facilitator family protein OS=Toxoplasma gondii (strain ATCC 50611 / Me49) OX=508771 GN=TGME49_248840 PE=3 SV=1	SAS(0.999)LS(0.001)SSPACLPK	147050000	131060000	126890000	392660000	369990000	413220000	1.00529	0.903516	0.8731	2.42586	2.26701	2.54564
A0A125YVB7	222	S	0.64584	0.00147083	Down	Heat shock protein HSP90 OS=Toxoplasma gondii (strain ATCC 50611 / Me49) OX=508771 GN=HSP90 PE=3 SV=1	SVDKEIT(1)ES(1)EDEEKPAEDAEEK	18367000000	17032000000	18710000000	11785000000	14062000000	13165000000	2.13165	1.99333	2.18554	1.23603	1.46271	1.37685
A0A125YVB7	376	S	0.238667	0.000126681	Down	Heat shock protein HSP90 OS=Toxoplasma gondii (strain ATCC 50611 / Me49) OX=508771 GN=HSP90 PE=3 SV=1	GVVDSEDLPLNIS(1)R	35921000	33498000	32629000	9554900	8569800	0	2.69207	2.53159	2.46121	0.647121	0.575629
A0A125YVB7	200	S	2.29657	0.00385788	Up	Heat shock protein HSP90 OS=Toxoplasma gondii (strain ATCC 50611 / Me49) OX=508771 GN=HSP90 PE=3 SV=1	KHS(1)EFISFPIELAVEK	22217000	15516000	15295000	51754000	41203000	42848000	1.27155	0.895496	0.881058	2.67678	2.11354	2.20986
A0A125YVC1	87	S	2.6188	0.00109845	Up	Thioredoxin, putative OS=Toxoplasma gondii (strain ATCC 50611 / Me49) OX=508771 GN=TGME49_224060 PE=4 SV=1	VLES(1)GAMTLSGLGTYK	10641000	8176000	7703600	23187000	25479000	28823000	1.10569	0.856701	0.805662	2.17729	2.37284	2.69885
A0A125YVD7	384	S	0.540265	0.00102741	Down	Diacylglycerol kinase OS=Toxoplasma gondii (strain ATCC 50611 / Me49) OX=508771 GN=TGME49_239250 PE=3 SV=1	GDAHQLAS(1)EVEENR	25062000	29893000	29862000	16303000	16512000	18346000	1.99192	2.39587	2.38882	1.17097	1.17623	1.31397
A0A125YVD7	149	S	0.48994	0.000675518	Down	Diacylglycerol kinase OS=Toxoplasma gondii (strain ATCC 50611 / Me49) OX=508771 GN=TGME49_239250 PE=3 SV=1	SGS(1)QGLIPK	33375000	34478000	40541000	18195000	19966000	21129000	2.15107	2.24085	2.62988	1.05976	1.15334	1.22716
A0A125YVE4	41	S	0.307225	7.37529e-06	Down	Eukaryotic translation initiation factor 3 subunit L OS=Toxoplasma gondii (strain ATCC 50611 / Me49) OX=508771 GN=TGME49_273460 PE=3 SV=1	FPVS(1)PSNQASQNVEGEGLDDAALDR	705290000	787890000	748290000	258060000	247980000	262670000	2.53221	2.85256	2.70402	0.837287	0.797965	0.849827
A0A125YVE4	47	S	2.4762	0.0201212	Up	Eukaryotic translation initiation factor 3 subunit L OS=Toxoplasma gondii (strain ATCC 50611 / Me49) OX=508771 GN=TGME49_273460 PE=3 SV=1	FPVSPS(0.001)NQAS(0.999)QNVEGEGLDDAALDR	78557000	87544000	67544000	239580000	273060000	133410000	0.965111	1.08457	0.835194	2.6599	3.00667	1.47696
A0A125YVE4	498	S	0.475082	0.00555495	Down	Eukaryotic translation initiation factor 3 subunit L OS=Toxoplasma gondii (strain ATCC 50611 / Me49) OX=508771 GN=TGME49_273460 PE=3 SV=1	LAS(1)LMELSDKDPEDAVR	31843000	24171000	37380000	17524000	15158000	16823000	2.40829	1.84343	2.8454	1.19771	1.02748	1.14653
A0A125YVE4	116	S	0.496039	2.84422e-05	Down	Eukaryotic translation initiation factor 3 subunit L OS=Toxoplasma gondii (strain ATCC 50611 / Me49) OX=508771 GN=TGME49_273460 PE=3 SV=1	WPS(1)VDEVGTFYR	42223000	45633000	43144000	23297000	25235000	24014000	2.24187	2.44331	2.30563	1.11785	1.20088	1.14899
A0A125YVE6	152	S	0.557278	0.0206035	Down	Vacuolar sorting protein 9 (Vps9) domain-containing protein OS=Toxoplasma gondii (strain ATCC 50611 / Me49) OX=508771 GN=TGME49_230140 PE=4 SV=1	PSLFLGS(0.002)S(0.044)LS(0.954)PR	0	36158000	39503000	24917000	0	22149000		2.1406	2.33416	1.32194		1.17175
A0A125YVE6	179	S	0.384327	3.99706e-05	Down	Vacuolar sorting protein 9 (Vps9) domain-containing protein OS=Toxoplasma gondii (strain ATCC 50611 / Me49) OX=508771 GN=TGME49_230140 PE=4 SV=1	SPVAAGDTLFPGVLS(1)PR	103570000	99018000	113880000	46622000	46196000	42941000	2.47515	2.38627	2.7392	1.00689	0.989481	0.924758
A0A125YVG8	61	S	1.52533	0.00867519	Up	MORN repeat-containing protein OS=Toxoplasma gondii (strain ATCC 50611 / Me49) OX=508771 GN=TGME49_207830 PE=4 SV=1	EANDKPQLSTGHAEALPGVVAAGGAQDS(0.001)S(0.001)DAKS(0.998)AAS(0.999)LT(0.02)T(0.23)S(0.751)R	61359000	59920000	63766000	110680000	116310000	88100000	1.32591	1.30571	1.38687	2.16136	2.25263	1.71554
A0A125YVH7	249	S	1.92351	0.000144985	Up	Peptidyl-prolyl cis-trans isomerase OS=Toxoplasma gondii (strain ATCC 50611 / Me49) OX=508771 GN=TGME49_241830 PE=4 SV=1	LLS(1)FGDEEEGSTPETGK	38870000	39052000	36695000	78599000	89410000	78116000	1.16451	1.1798	1.10648	2.12797	2.40076	2.1089
A0A125YVI1	94	S	2.54621	0.00221927	Up	1,4-alpha-glucan branching enzyme OS=Toxoplasma gondii (strain ATCC 50611 / Me49) OX=508771 GN=TGME49_316520 PE=3 SV=1	GT(0.1)S(0.9)DEVREEAGAPAK	10189000	7929200	10914000	25710000	24092000	32676000	0.98751	0.774955	1.06464	2.25182	2.09275	2.85382
A0A125YVJ3	690	S	0.653704	0.00270533	Down	RNA recognition motif-containing protein OS=Toxoplasma gondii (strain ATCC 50611 / Me49) OX=508771 GN=TGME49_294710 PE=4 SV=1	DAFSCS(0.019)S(0.981)RS(0.948)PS(0.052)ADR	101510000	110200000	93990000	67830000	76554000	78714000	2.07464	2.27119	1.93341	1.25279	1.40229	1.44969
A0A125YVJ3	692	S	0.653704	0.00270533	Down	RNA recognition motif-containing protein OS=Toxoplasma gondii (strain ATCC 50611 / Me49) OX=508771 GN=TGME49_294710 PE=4 SV=1	DAFS(0.003)CS(0.252)S(0.746)RS(0.999)PS(1)ADR	101510000	110200000	93990000	67830000	76554000	78714000	2.07464	2.27119	1.93341	1.25279	1.40229	1.44969
A0A125YVJ3	834	S	0.523919	0.000369193	Down	RNA recognition motif-containing protein OS=Toxoplasma gondii (strain ATCC 50611 / Me49) OX=508771 GN=TGME49_294710 PE=4 SV=1	GPS(1)GES(1)GLAYGR	37660000	34482000	37485000	22817000	19371000	21899000	2.34299	2.16331	2.34723	1.28283	1.08013	1.22773
A0A125YVJ3	713	S	0.648967	0.0035934	Down	RNA recognition motif-containing protein OS=Toxoplasma gondii (strain ATCC 50611 / Me49) OX=508771 GN=TGME49_294710 PE=4 SV=1	RPLDAS(1)AS(1)RS(1)PS(1)GPR	138220000	155440000	147780000	112980000	112870000	93982000	1.96226	2.22528	2.11158	1.44947	1.43614	1.20231
A0A125YVJ3	431	S	0.531549	0.0394858	Down	RNA recognition motif-containing protein OS=Toxoplasma gondii (strain ATCC 50611 / Me49) OX=508771 GN=TGME49_294710 PE=4 SV=1	NRS(1)S(1)S(1)GS(1)VEAPR	16986000	32486000	25472000	14096000	16541000	13878000	1.53673	2.96373	2.31941	1.15245	1.34123	1.13141
A0A125YVJ3	432	S	0.531549	0.0394858	Down	RNA recognition motif-containing protein OS=Toxoplasma gondii (strain ATCC 50611 / Me49) OX=508771 GN=TGME49_294710 PE=4 SV=1	NRS(1)S(1)S(1)GS(1)VEAPR	16986000	32486000	25472000	14096000	16541000	13878000	1.53673	2.96373	2.31941	1.15245	1.34123	1.13141
A0A125YVJ3	434	S	0.531549	0.0394858	Down	RNA recognition motif-containing protein OS=Toxoplasma gondii (strain ATCC 50611 / Me49) OX=508771 GN=TGME49_294710 PE=4 SV=1	NRS(1)S(1)S(1)GS(1)VEAPR	16986000	32486000	25472000	14096000	16541000	13878000	1.53673	2.96373	2.31941	1.15245	1.34123	1.13141
A0A125YVJ3	717	S	0.455147	0.000598003	Down	RNA recognition motif-containing protein OS=Toxoplasma gondii (strain ATCC 50611 / Me49) OX=508771 GN=TGME49_294710 PE=4 SV=1	RPLDAS(1)AS(1)RS(1)PS(1)GPR	58805000	57181000	58287000	30201000	25283000	33023000	2.4185	2.37149	2.41275	1.12247	0.931957	1.22387
A0A125YVJ3	897	S	1.70678	0.000538009	Up	RNA recognition motif-containing protein OS=Toxoplasma gondii (strain ATCC 50611 / Me49) OX=508771 GN=TGME49_294710 PE=4 SV=1	RPS(1)DRLEPGEEAMR	379100000	372190000	333090000	723050000	699590000	642960000	1.30068	1.28771	1.15023	2.24185	2.15127	1.98787
A0A125YVJ3	869	S	0.498651	0.000733127	Down	RNA recognition motif-containing protein OS=Toxoplasma gondii (strain ATCC 50611 / Me49) OX=508771 GN=TGME49_294710 PE=4 SV=1	S(1)VS(1)RS(1)GDRNS(1)VEDGR	10875000	9535600	9408700	5217900	6245300	5134700	2.53207	2.23888	2.20487	1.0979	1.30327	1.07733
A0A125YVJ3	1117	S	1.71	0.00101416	Up	RNA recognition motif-containing protein OS=Toxoplasma gondii (strain ATCC 50611 / Me49) OX=508771 GN=TGME49_294710 PE=4 SV=1	SGS(1)AAEDSLGAK	45802000	48991000	54854000	89097000	97480000	99125000	1.13703	1.22642	1.37058	1.99881	2.16889	2.21747
A0A125YVJ3	1049	S	0.519906	0.000115602	Down	RNA recognition motif-containing protein OS=Toxoplasma gondii (strain ATCC 50611 / Me49) OX=508771 GN=TGME49_294710 PE=4 SV=1	SLS(1)EDS(1)DSASPVSGGGVGPGVGGSR	45051000	47381000	43623000	27318000	24590000	27037000	2.26459	2.40175	2.20704	1.24096	1.10785	1.22471
A0A125YVJ3	1052	S	0.376863	1.10675e-05	Down	RNA recognition motif-containing protein OS=Toxoplasma gondii (strain ATCC 50611 / Me49) OX=508771 GN=TGME49_294710 PE=4 SV=1	S(0.001)LS(0.999)EDS(1)DSASPVSGGGVGPGVGGSR	63294000	62455000	61960000	27318000	24590000	27037000	2.5653	2.55259	2.52753	1.00057	0.893243	0.987468
A0A125YVJ3	817	S	0.636287	0.00119382	Down	RNA recognition motif-containing protein OS=Toxoplasma gondii (strain ATCC 50611 / Me49) OX=508771 GN=TGME49_294710 PE=4 SV=1	SPS(0.064)FS(0.936)PGRPQR	24739000	24752000	22691000	18552000	16889000	15816000	2.16598	2.18534	1.99956	1.46786	1.32529	1.24783
A0A125YVJ3	867	S	0.498651	0.000733127	Down	RNA recognition motif-containing protein OS=Toxoplasma gondii (strain ATCC 50611 / Me49) OX=508771 GN=TGME49_294710 PE=4 SV=1	S(1)VS(1)RS(1)GDRNS(1)VEDGR	10875000	9535600	9408700	5217900	6245300	5134700	2.53207	2.23888	2.20487	1.0979	1.30327	1.07733
A0A125YVL1	45	S	4.11262	1.06785e-05	Up	IMP2_N domain-containing protein OS=Toxoplasma gondii (strain ATCC 50611 / Me49) OX=508771 GN=TGME49_253820 PE=4 SV=1	NVFS(1)EGAPEEAS(1)DQVMAPPVR	323600000	350160000	378910000	1669200000	1568100000	1595300000	0.594247	0.648428	0.700329	2.77005	2.58087	2.63991
A0A125YVN4	15	S	1.74399	0.00342482	Up	AGC kinase OS=Toxoplasma gondii (strain ATCC 50611 / Me49) OX=508771 GN=TGME49_226030 PE=3 SV=1	LIPS(0.002)NKDGS(0.978)GDHS(0.019)QR	13267000	11380000	11710000	27241000	21881000	21614000	1.33886	1.15809	1.1894	2.48432	1.97909	1.96556
A0A125YVN5	95	S	0.39616	2.37609e-05	Down	Uncharacterized protein OS=Toxoplasma gondii (strain ATCC 50611 / Me49) OX=508771 GN=TGME49_306190 PE=4 SV=1	LS(0.002)S(0.998)ACIEK	35961000	31602000	31921000	14818000	14919000	14245000	2.70899	2.40064	2.42025	1.00876	1.00728	0.966999
A0A125YVQ4	106	S	2.61964	0.00173692	Up	ATP-binding cassette sub-family F member 1 OS=Toxoplasma gondii (strain ATCC 50611 / Me49) OX=508771 GN=TGME49_318710 PE=4 SV=1	DNAAGGPSEQTQGGNS(0.83)T(0.17)DDLDGS(1)GVKR	14412000	18516000	19035000	42479000	58857000	50732000	0.763401	0.989037	1.01482	2.03341	2.79422	2.42158
A0A125YVQ4	507	S	2.70415	1.36395e-05	Up	ATP-binding cassette sub-family F member 1 OS=Toxoplasma gondii (strain ATCC 50611 / Me49) OX=508771 GN=TGME49_318710 PE=4 SV=1	RAS(1)LVQSR	173700000	164180000	163280000	471260000	508870000	532500000	0.932202	0.888521	0.881965	2.28556	2.44767	2.57524
A0A125YVQ4	139	S	2.42832	8.75675e-06	Up	ATP-binding cassette sub-family F member 1 OS=Toxoplasma gondii (strain ATCC 50611 / Me49) OX=508771 GN=TGME49_318710 PE=4 SV=1	S(1)FDDPFLGLHQNS(1)AK	259200000	239920000	239800000	691730000	652960000	657700000	1.02188	0.953828	0.951533	2.46448	2.30721	2.33659
A0A125YVQ4	151	S	12.3591	1.25296e-05	Up	ATP-binding cassette sub-family F member 1 OS=Toxoplasma gondii (strain ATCC 50611 / Me49) OX=508771 GN=TGME49_318710 PE=4 SV=1	S(1)FDDPFLGLHQNS(1)AK	15967000	15620000	20891000	245380000	232980000	245600000	0.22225	0.219248	0.292675	3.08659	2.90651	3.08059
A0A125YVR2	191	S	0.390777	0.00281539	Down	Uncharacterized protein OS=Toxoplasma gondii (strain ATCC 50611 / Me49) OX=508771 GN=TGME49_315510 PE=4 SV=1	GDHVDDAYFDRYS(1)VVHR	57007000	59099000	44141000	25352000	18513000	25994000	2.67747	2.79907	2.08664	1.07604	0.779306	1.10017
A0A125YVR2	354	S	0.54582	0.0155229	Down	Uncharacterized protein OS=Toxoplasma gondii (strain ATCC 50611 / Me49) OX=508771 GN=TGME49_315510 PE=4 SV=1	T(0.012)CGAHS(0.988)DCDADPVGLLESDLSPESQPDPFHAGMTFK	101080000	72192000	62835000	44653000	52002000	47125000	2.87565	2.07108	1.7992	1.148	1.32594	1.20812
A0A125YVS8	60	S	0.530909	0.00701194	Down	39S ribosomal protein L47, mitochondrial, putative OS=Toxoplasma gondii (strain ATCC 50611 / Me49) OX=508771 GN=TGME49_263550 PE=3 SV=1	MKS(1)FEDLHK	18117000	15633000	15255000	9977800	11398000	7664900	2.50878	2.18301	2.12616	1.24862	1.41462	0.956467
A0A125YVU3	389	S	0.288534	2.04191e-06	Down	DEAD/DEAH box helicase OS=Toxoplasma gondii (strain ATCC 50611 / Me49) OX=508771 GN=TGME49_220860 PE=3 SV=1	LDS(0.998)S(0.002)FYQK	147680000	135590000	143530000	46842000	46545000	44052000	2.82868	2.61894	2.76702	0.810809	0.799041	0.760353
A0A125YVV0	198	S	1.76288	0.000203754	Up	Tetratricopeptide repeat-containing protein OS=Toxoplasma gondii (strain ATCC 50611 / Me49) OX=508771 GN=TGME49_314100 PE=4 SV=1	KAFS(1)GLFDR	23486000	22631000	26132000	47232000	47040000	47892000	1.18381	1.15031	1.32573	2.15145	2.12508	2.17533
A0A125YVV0	275	S	0.404301	0.000682543	Down	Tetratricopeptide repeat-containing protein OS=Toxoplasma gondii (strain ATCC 50611 / Me49) OX=508771 GN=TGME49_314100 PE=4 SV=1	EQTS(0.008)S(0.991)PSSSPSTTASSGR	0	84700000	73484000	37325000	35119000	34896000		2.89708	2.50865	1.14409	1.06762	1.0666
A0A125YVV3	298	S	1.71798	0.00772145	Up	Zinc finger, C3HC4 type (RING finger) domain-containing protein OS=Toxoplasma gondii (strain ATCC 50611 / Me49) OX=508771 GN=TGME49_226740 PE=4 SV=1	WRPS(1)HGPGDVRPCEDEEEAGILPQSR	32353000	26623000	28192000	61397000	59828000	45882000	1.3751	1.14108	1.20602	2.35825	2.27908	1.75732
A0A125YVV5	126	S	0.281826	0.000282275	Down	Transcription elongation factor 1 homolog OS=Toxoplasma gondii (strain ATCC 50611 / Me49) OX=508771 GN=TGME49_297730 PE=3 SV=1	EERPGVDS(1)GDDLEFR	44241000	41591000	45385000	15641000	11170000	14444000	2.77224	2.6281	2.86237	0.885711	0.627327	0.815608
A0A125YVV8	959	S	0.568498	0.00098053	Down	C3H1-type domain-containing protein OS=Toxoplasma gondii (strain ATCC 50611 / Me49) OX=508771 GN=TGME49_212220 PE=4 SV=1	GNIGDDETVAGHSCPLIVS(1)PRPDDEADK	112130000	101890000	104180000	59413000	73029000	69494000	2.32986	2.13489	2.17871	1.11561	1.36	1.3012
A0A125YVV8	319	S	2.05609	6.98436e-05	Up	C3H1-type domain-containing protein OS=Toxoplasma gondii (strain ATCC 50611 / Me49) OX=508771 GN=TGME49_212220 PE=4 SV=1	LLSPELCS(1)R	5101500	0	4892300	11706000	11230000	11404000	1.03635		1.0003	2.14901	2.04467	2.08763
A0A125YVV8	40	S	7.49345	0.000507437	Up	C3H1-type domain-containing protein OS=Toxoplasma gondii (strain ATCC 50611 / Me49) OX=508771 GN=TGME49_212220 PE=4 SV=1	NEGGFSHHAS(1)QR	11598000	18565000	22347000	139820000	155770000	144010000	0.25471	0.411144	0.493958	2.77494	3.06606	2.84999
A0A125YVW0	4	S	1.64677	3.59124e-05	Up	Ubiquitin-related modifier 1 OS=Toxoplasma gondii (strain ATCC 50611 / Me49) OX=508771 GN=TGME49_233200 PE=3 SV=1	GDS(0.999)PS(0.001)PDPPETFR	59219000	60122000	61373000	113810000	106700000	111640000	1.24791	1.27759	1.30169	2.16733	2.01522	2.11997
A0A125YVY6	215	S	1.61724	0.00955326	Up	Methyltransferase, putative OS=Toxoplasma gondii (strain ATCC 50611 / Me49) OX=508771 GN=TGME49_310070 PE=4 SV=1	AASEAAQAPAQVS(0.038)S(0.962)DAAK	48674000	63659000	56393000	97071000	92811000	114770000	1.11125	1.46559	1.29584	2.00275	1.89911	2.3612
A0A125YVY9	88	S	1.61378	0.00405895	Up	40S ribosomal protein S26 OS=Toxoplasma gondii (strain ATCC 50611 / Me49) OX=508771 GN=RPS26 PE=3 SV=1	VRS(1)VEQR	206620000	198930000	222900000	380810000	329790000	421140000	1.26864	1.23169	1.37747	2.11298	1.81484	2.33013
A0A125YW15	41	S	0.56595	8.23613e-05	Down	RuvB-like helicase OS=Toxoplasma gondii (strain ATCC 50611 / Me49) OX=508771 GN=TGME49_219590 PE=3 SV=1	VQAGS(1)GGLSLQQQQR	376810000	385580000	353840000	235520000	225920000	243630000	2.23597	2.30725	2.11329	1.26297	1.20152	1.30275
A0A125YW34	334	S	0.218462	0.00261129	Down	Longevity-assurance protein (LAG1) domain-containing protein OS=Toxoplasma gondii (strain ATCC 50611 / Me49) OX=508771 GN=TGME49_283710 PE=4 SV=1	MAQAS(0.001)T(0.148)S(0.841)KS(0.01)DSK	10371000	8663100	6703000	2103000	2080700	0	3.1217	2.62954	2.03071	0.572046	0.561325
A0A125YW58	56	S	2.62805	1.90137e-05	Up	Glucose-6-phosphate 1-dehydrogenase OS=Toxoplasma gondii (strain ATCC 50611 / Me49) OX=508771 GN=TGME49_278830 PE=3 SV=1	AAVS(0.924)S(0.076)LATR	9243700	8635600	9582700	27454000	27763000	25338000	0.924865	0.871289	0.965003	2.48233	2.48962	2.28451
A0A125YW58	440	S	0.403307	0.000608947	Down	Glucose-6-phosphate 1-dehydrogenase OS=Toxoplasma gondii (strain ATCC 50611 / Me49) OX=508771 GN=TGME49_278830 PE=3 SV=1	SLS(0.03)S(0.97)FFCR	25290000	30876000	30456000	13351000	11489000	14157000	2.1758	2.67872	2.63724	1.03802	0.885903	1.09756
A0A125YW58	666	S	1.59812	0.00331572	Up	Glucose-6-phosphate 1-dehydrogenase OS=Toxoplasma gondii (strain ATCC 50611 / Me49) OX=508771 GN=TGME49_278830 PE=3 SV=1	S(1)VDGQLPGYTDDDTVPK	14241000	14380000	13551000	27244000	21753000	26204000	1.31128	1.33522	1.25584	2.26699	1.79519	2.17426
A0A125YW62	36	S	0.517146	0.00120024	Down	Uncharacterized protein OS=Toxoplasma gondii (strain ATCC 50611 / Me49) OX=508771 GN=TGME49_264600 PE=4 SV=1	ASS(0.038)S(0.96)WDVS(0.002)K	26383000	29121000	30699000	16115000	18764000	14902000	2.09682	2.33389	2.45566	1.15741	1.33659	1.06726
A0A125YW65	38	S	0.405853	0.00486733	Down	Casein kinase I, putative OS=Toxoplasma gondii (strain ATCC 50611 / Me49) OX=508771 GN=TGME49_289320 PE=3 SV=1	IGS(0.939)GS(0.061)FGDIYK	16267000	13044000	17281000	7467600	0	6567200	2.4165	1.95401	2.58378	1.00249		0.879118
A0A125YW65	398	S	0.406075	0.000203648	Down	Casein kinase I, putative OS=Toxoplasma gondii (strain ATCC 50611 / Me49) OX=508771 GN=TGME49_289320 PE=3 SV=1	TSLVDQGDRGS(1)R	238290000	234630000	272210000	107390000	124720000	105720000	2.37803	2.3612	2.73416	0.968495	1.11553	0.95073
A0A125YW68	418	S	0.632612	0.0429877	Down	DNA-directed RNA polymerase I RPA43 OS=Toxoplasma gondii (strain ATCC 50611 / Me49) OX=508771 GN=RPA43 PE=4 SV=1	ASKPEEEET(0.156)S(0.844)GKEK	184020000	123460000	121520000	115670000	92721000	94230000	2.71834	1.83908	1.80673	1.54412	1.22758	1.25434
A0A125YW80	274	S	4.39429	3.11681e-05	Up	Leucine rich repeat-containing protein OS=Toxoplasma gondii (strain ATCC 50611 / Me49) OX=508771 GN=TGME49_294930 PE=4 SV=1	ALS(1)LKDS(0.96)PAS(0.04)STCGSENLK	10740000	10750000	8762800	51089000	47582000	49684000	0.649873	0.655948	0.533673	2.79366	2.58049	2.70912
A0A125YW80	281	S	0.611775	0.0181037	Down	Leucine rich repeat-containing protein OS=Toxoplasma gondii (strain ATCC 50611 / Me49) OX=508771 GN=TGME49_294930 PE=4 SV=1	ALSLKDS(1)PAS(0.958)S(0.033)T(0.009)CGSENLK	17188000	18227000	22733000	14374000	14470000	10874000	1.8981	2.02976	2.52672	1.43447	1.43217	1.08211
A0A125YW80	286	S	0.536019	0.04046	Down	Leucine rich repeat-containing protein OS=Toxoplasma gondii (strain ATCC 50611 / Me49) OX=508771 GN=TGME49_294930 PE=4 SV=1	ALSLKDS(0.999)PAS(0.001)ST(0.001)CGS(0.999)ENLK	16029000	0	18469000	9910500	0	10653000	2.09745		2.43241	1.17193		1.25616
A0A125YW80	763	S	3.49975	4.26452e-07	Up	Leucine rich repeat-containing protein OS=Toxoplasma gondii (strain ATCC 50611 / Me49) OX=508771 GN=TGME49_294930 PE=4 SV=1	RPAPS(0.998)VES(0.002)VSPK	6242800	5983800	6299100	24075000	23611000	24676000	0.742333	0.717519	0.753887	2.58706	2.51634	2.64413
A0A125YW80	39	S	0.495958	6.57188e-05	Down	Leucine rich repeat-containing protein OS=Toxoplasma gondii (strain ATCC 50611 / Me49) OX=508771 GN=TGME49_294930 PE=4 SV=1	SSLSHLS(1)PTSK	148000000	141880000	148150000	74465000	84839000	83208000	2.35034	2.2721	2.36799	1.06867	1.20754	1.19076
A0A125YW87	293	S	0.515195	0.00695665	Down	Phosducin, putative OS=Toxoplasma gondii (strain ATCC 50611 / Me49) OX=508771 GN=TGME49_246100 PE=3 SV=1	GRDDES(1)DEEKER	2379200000	2750000000	2507800000	1544300000	1136600000	1709600000	2.13786	2.49183	2.26804	1.25401	0.915359	1.38431
A0A125YW87	306	S	2.79135	0.000387633	Up	Phosducin, putative OS=Toxoplasma gondii (strain ATCC 50611 / Me49) OX=508771 GN=TGME49_246100 PE=3 SV=1	GYS(0.99)S(0.01)LGFDR	3956700	3954000	4287400	10540000	14233000	13248000	0.851508	0.858083	0.928662	2.04983	2.74528	2.56918
A0A125YW87	307	S	1.72447	0.00110462	Up	Phosducin, putative OS=Toxoplasma gondii (strain ATCC 50611 / Me49) OX=508771 GN=TGME49_246100 PE=3 SV=1	GYS(0.049)S(0.95)LGFDR	13218000	12342000	13173000	25089000	22203000	27241000	1.26122	1.18754	1.26508	2.16337	1.89877	2.34227
A0A125YW98	30	S	1.57462	0.00340288	Up	UDP-galactose transporter family protein OS=Toxoplasma gondii (strain ATCC 50611 / Me49) OX=508771 GN=TGME49_254580 PE=4 SV=1	HVTGAGPS(0.135)S(0.865)PFSNLST(0.004)T(0.07)S(0.926)GQDEAQSK	89567000	74876000	82628000	129360000	150380000	154470000	1.42084	1.19778	1.31927	1.85447	2.13808	2.20816
A0A125YW98	39	S	0.505345	0.0443754	Down	UDP-galactose transporter family protein OS=Toxoplasma gondii (strain ATCC 50611 / Me49) OX=508771 GN=TGME49_254580 PE=4 SV=1	HVTGAGPSSPFSNLSTT(0.009)S(0.99)GQDEAQSK	163140000	153020000	142440000	96643000	49628000	112140000	2.459	2.32586	2.16092	1.31641	0.670441	1.52317
A0A125YWA3	209	S	2.74813	0.00221861	Up	Uncharacterized protein OS=Toxoplasma gondii (strain ATCC 50611 / Me49) OX=508771 GN=TGME49_263280 PE=4 SV=1	FAEGSS(0.001)S(0.002)DS(0.925)AS(0.073)GLMYDK	8492000	7407200	0	22708000	27998000	22396000	0.859325	0.755855		2.07658	2.53927	2.04224
A0A125YWA6	206	S	1.84781	0.0172255	Up	Protein CASP OS=Toxoplasma gondii (strain ATCC 50611 / Me49) OX=508771 GN=TGME49_278890 PE=3 SV=1	S(0.007)S(0.007)S(0.985)LALSPSSSLSAAGGSAFPGR	38157000	26868000	32257000	0	69304000	64653000	1.48613	1.05525	1.26449		2.41922	2.26913
A0A125YWC9	109	S	0.382249	3.71896e-05	Down	L-lactate dehydrogenase OS=Toxoplasma gondii (strain ATCC 50611 / Me49) OX=508771 GN=LDH1 PE=3 SV=1	NDLLPFNS(1)K	51498000	58711000	56355000	22450000	24422000	24215000	2.34194	2.69241	2.57944	0.92262	0.995408	0.992333
A0A125YWE8	120	S	0.368506	0.040279	Down	Ribosomal protein RPS17 OS=Toxoplasma gondii (strain ATCC 50611 / Me49) OX=508771 GN=RPS17 PE=3 SV=1	ALDINLPNVVVPS(1)AGR	14239000	17935000	13167000	8415000	4008200	0	2.22006	2.81983	2.06623	1.18566	0.560104
A0A125YWE8	35	S	1.78811	0.005464	Up	Ribosomal protein RPS17 OS=Toxoplasma gondii (strain ATCC 50611 / Me49) OX=508771 GN=RPS17 PE=3 SV=1	KIS(1)EEVAVIPSK	5861900	7551700	8100200	13938000	15498000	13528000	0.982546	1.27643	1.36653	2.11123	2.32822	2.04332
A0A125YWF6	152	S	2.9147	3.92162e-06	Up	Ribosomal protein RPS9 OS=Toxoplasma gondii (strain ATCC 50611 / Me49) OX=508771 GN=RPS9 PE=3 SV=1	VDS(1)EKHVDYAITSPFGGGR	155220000	170030000	161870000	529080000	538390000	517540000	0.809572	0.894273	0.849732	2.49374	2.51675	2.43243
A0A125YWH0	20	S	1.65209	0.00555177	Up	V-type proton ATPase subunit H OS=Toxoplasma gondii (strain ATCC 50611 / Me49) OX=508771 GN=TGME49_208590 PE=3 SV=1	ALSATS(0.996)S(0.004)GYYSDHVDQNEQVR	95309000	76368000	92721000	169280000	143540000	174490000	1.37028	1.10719	1.34172	2.19939	1.84962	2.26065
A0A125YWJ2	85	S	0.63049	0.00725856	Down	RNA helicase OS=Toxoplasma gondii (strain ATCC 50611 / Me49) OX=508771 GN=TGME49_210360 PE=3 SV=1	EEAGRAS(1)EDEEDEKK	290670000	372590000	340590000	259120000	222080000	225360000	1.83664	2.37407	2.16603	1.47961	1.25768	1.28318
A0A125YWM0	61	S	0.37302	0.00307744	Down	Palmitoyltransferase OS=Toxoplasma gondii (strain ATCC 50611 / Me49) OX=508771 GN=TGME49_278850 PE=3 SV=1	GFPPS(0.838)PT(0.162)NR	25572000	29429000	33260000	12993000	11517000	0	2.04226	2.37006	2.67348	0.937728	0.824366
A0A125YWM0	49	S	1.76488	0.00138786	Up	Palmitoyltransferase OS=Toxoplasma gondii (strain ATCC 50611 / Me49) OX=508771 GN=TGME49_278850 PE=3 SV=1	GSGSAPPQAGMT(0.005)S(0.995)HS(0.004)ALS(0.996)PR	18157000	14394000	15320000	29873000	33147000	31262000	1.38042	1.10354	1.17229	2.05243	2.25864	2.14177
A0A125YWM0	54	S	1.76488	0.00138786	Up	Palmitoyltransferase OS=Toxoplasma gondii (strain ATCC 50611 / Me49) OX=508771 GN=TGME49_278850 PE=3 SV=1	GSGSAPPQAGMT(0.006)S(0.993)HS(0.004)ALS(0.997)PR	18157000	14394000	15320000	29873000	33147000	31262000	1.38042	1.10354	1.17229	2.05243	2.25864	2.14177
A0A125YWM7	262	S	4.1639	0.000125955	Up	Mitochondrial carrier superfamily protein OS=Toxoplasma gondii (strain ATCC 50611 / Me49) OX=508771 GN=TGME49_293350 PE=3 SV=1	RFS(1)FALSEGK	6825500	5122400	6728700	29917000	29894000	26966000	0.699516	0.529388	0.694069	2.77078	2.74588	2.49039
A0A125YWN3	73	S	2.48777	0.00053441	Up	Vps54 family protein OS=Toxoplasma gondii (strain ATCC 50611 / Me49) OX=508771 GN=TGME49_295330 PE=3 SV=1	FAS(1)LEDPVDFSPR	8061500	7601100	6633600	17799000	22353000	21767000	1.03455	0.983666	0.856824	2.0642	2.57102	2.51722
A0A125YWN3	81	S	0.55021	0.0323774	Down	Vps54 family protein OS=Toxoplasma gondii (strain ATCC 50611 / Me49) OX=508771 GN=TGME49_295330 PE=3 SV=1	FASLEDPVDFS(1)PR	26740000	29316000	32926000	0	14896000	21592000	1.9194	2.122	2.37876		0.958314	1.39664
A0A125YWP9	275	S	3.0969	2.0914e-05	Up	Acyltransferase domain-containing protein OS=Toxoplasma gondii (strain ATCC 50611 / Me49) OX=508771 GN=TGME49_240860 PE=4 SV=1	EQPLTHMAS(1)HR	380050000	377900000	417050000	1432800000	1362400000	1266400000	0.784361	0.786483	0.866306	2.67228	2.52008	2.35523
A0A125YWQ3	193	S	0.611137	0.000213801	Down	Ubiquitin conjugating enzyme E2, putative OS=Toxoplasma gondii (strain ATCC 50611 / Me49) OX=508771 GN=TGME49_216130 PE=3 SV=1	FGS(1)VDGASDQRPGEPTLTIR	129360000	124410000	128420000	86713000	81621000	92332000	2.17476	2.10913	2.17296	1.3174	1.22984	1.39879
A0A125YWQ3	218	S	0.438474	0.000377328	Down	Ubiquitin conjugating enzyme E2, putative OS=Toxoplasma gondii (strain ATCC 50611 / Me49) OX=508771 GN=TGME49_216130 PE=3 SV=1	NSGEAPS(0.066)S(0.934)PPPPADSMA	33071000	31477000	35373000	17891000	14374000	16622000	2.40185	2.30531	2.5857	1.17423	0.935644	1.08785
A0A125YWR7	64	S	0.611493	0.0184121	Down	Btz domain-containing protein OS=Toxoplasma gondii (strain ATCC 50611 / Me49) OX=508771 GN=TGME49_229470 PE=3 SV=1	GGS(1)DDLPTAEGEVEDR	111480000	153500000	164980000	98410000	94688000	100500000	1.66513	2.31205	2.48022	1.32835	1.2676	1.35271
A0A125YWR7	129	S	0.468867	0.00179227	Down	Btz domain-containing protein OS=Toxoplasma gondii (strain ATCC 50611 / Me49) OX=508771 GN=TGME49_229470 PE=3 SV=1	GSSYFLHDDRGEVS(1)GEEVET(1)DEERR	75411000	75366000	76533000	43313000	43798000	31862000	2.35358	2.37195	2.40409	1.22161	1.22513	0.896096
A0A125YWS3	566	S	0.636269	0.0015195	Down	RNA recognition motif-containing protein OS=Toxoplasma gondii (strain ATCC 50611 / Me49) OX=508771 GN=TGME49_291930 PE=4 SV=1	NLS(1)FNATEESIR	56346000	54724000	56129000	42146000	41512000	35084000	2.12966	2.08575	2.13522	1.43955	1.40623	1.19494
A0A125YWT1	152	S	0.402827	0.0132913	Down	ER membrane protein complex subunit 4 OS=Toxoplasma gondii (strain ATCC 50611 / Me49) OX=508771 GN=TGME49_259000 PE=3 SV=1	ASSS(0.001)S(0.013)PS(0.984)PS(0.001)SSSSGDR	17444000	11430000	8734400	5060300	6020700	5817300	3.45876	2.28538	1.74307	0.906718	1.06993	1.0394
A0A125YWX8	1122	S	0.349453	0.00174926	Down	EF-hand domain-containing protein OS=Toxoplasma gondii (strain ATCC 50611 / Me49) OX=508771 GN=TGME49_230350 PE=4 SV=1	SES(1)GVNDFLHVFDR	25637000	21337000	26702000	10113000	0	8996800	2.48845	2.08849	2.60864	0.887081		0.786933
A0A125YWY0	328	S	0.466245	0.000878954	Down	Multiple myeloma tumor-associated protein 2-like N-terminal domain-containing protein OS=Toxoplasma gondii (strain ATCC 50611 / Me49) OX=508771 GN=TGME49_319670 PE=4 SV=1	SALS(1)PDGR	46333000	38819000	47937000	24464000	20641000	24127000	2.47499	2.09105	2.57729	1.18095	0.98821	1.16138
A0A125YWY3	401	S	1.84279	0.0105382	Up	26S proteasome regulatory subunit, S6a family AAA ATpase OS=Toxoplasma gondii (strain ATCC 50611 / Me49) OX=508771 GN=TGME49_300310 PE=3 SV=1	RGAS(1)ELCHEDFVEGVAQVQAK	15545000	10970000	15287000	30578000	31020000	24358000	1.315	0.935794	1.30157	2.33758	2.35187	1.8568
A0A125YWY3	285	S	3.23308	0.00017346	Up	26S proteasome regulatory subunit, S6a family AAA ATpase OS=Toxoplasma gondii (strain ATCC 50611 / Me49) OX=508771 GN=TGME49_300310 PE=3 SV=1	RFDS(1)ELSGDR	26024000	23343000	19267000	82520000	84659000	80442000	0.889326	0.804416	0.662688	2.5484	2.59296	2.47718
A0A125YWZ4	115	S	0.637916	0.000303388	Down	RNA recognition motif-containing protein OS=Toxoplasma gondii (strain ATCC 50611 / Me49) OX=508771 GN=TGME49_208970 PE=4 SV=1	NS(1)S(1)PGEPGDDFR	47566000	46817000	49513000	31732000	35240000	35499000	2.0866	2.07101	2.1861	1.25794	1.38552	1.40329
A0A125YWZ8	99	S	0.314773	3.41486e-05	Down	Uncharacterized protein OS=Toxoplasma gondii (strain ATCC 50611 / Me49) OX=508771 GN=TGME49_311890 PE=4 SV=1	FSVVHDEGAES(1)GDEGWGSQYANVPEALK	397870000	425220000	450460000	143870000	141890000	161730000	2.49847	2.69268	2.84707	0.816442	0.798583	0.915192
A0A125YX08	91	S	0.366768	6.2977e-05	Down	N-acyl-phosphatidylethanolamine-hydrolyzing phospholipase D family protein OS=Toxoplasma gondii (strain ATCC 50611 / Me49) OX=508771 GN=TGME49_320490 PE=4 SV=1	EGSALS(1)DCAS(1)PR	48803000	47416000	55498000	21338000	19571000	21195000	2.46672	2.41678	2.82332	0.974652	0.886588	0.965374
A0A125YX08	128	S	0.475929	0.000259147	Down	N-acyl-phosphatidylethanolamine-hydrolyzing phospholipase D family protein OS=Toxoplasma gondii (strain ATCC 50611 / Me49) OX=508771 GN=TGME49_320490 PE=4 SV=1	RES(0.999)DPAS(0.001)ATTVAHR	73089000	60425000	64918000	36621000	33363000	35384000	2.60009	2.16766	2.3244	1.1773	1.06374	1.13431
A0A125YX08	820	S	2.81366	0.000897517	Up	N-acyl-phosphatidylethanolamine-hydrolyzing phospholipase D family protein OS=Toxoplasma gondii (strain ATCC 50611 / Me49) OX=508771 GN=TGME49_320490 PE=4 SV=1	TVGS(1)WGEGRPDSSDGGSTEYR	14434000	21111000	16014000	52565000	52758000	56677000	0.730455	1.07734	0.81567	2.40395	2.39293	2.58465
A0A125YX17	326	S	0.564098	0.00140188	Down	Microneme protein MIC7 OS=Toxoplasma gondii (strain ATCC 50611 / Me49) OX=508771 GN=MIC7 PE=4 SV=1	TNESEDDALLS(1)GYGYDYGAAHSFR	365660000	358170000	419560000	215090000	257720000	247310000	2.12066	2.09469	2.44904	1.12729	1.3396	1.29248
A0A125YX23	921	S	2.11312	2.67422e-05	Up	Uncharacterized protein OS=Toxoplasma gondii (strain ATCC 50611 / Me49) OX=508771 GN=TGME49_230650 PE=4 SV=1	RHS(0.998)YS(0.001)DIVTR	17424000	18828000	18270000	40954000	44829000	42844000	1.02818	1.12037	1.08509	2.18393	2.3709	2.27823
A0A125YX26	685	S	0.604693	0.00750822	Down	Uncharacterized protein OS=Toxoplasma gondii (strain ATCC 50611 / Me49) OX=508771 GN=TGME49_209250 PE=4 SV=1	GGEEDVT(0.008)S(0.975)DAS(0.016)PS(0.001)R	21623000	17890000	17683000	14841000	12332000	11410000	2.43989	2.03564	2.00825	1.51335	1.24716	1.16019
A0A125YX34	559	S	1.63781	0.00012852	Up	Transducin beta-like protein TBL1 OS=Toxoplasma gondii (strain ATCC 50611 / Me49) OX=508771 GN=TBL1 PE=4 SV=1	EQEKVETAAGEDS(1)PTAPK	35021000	36022000	38241000	65466000	65177000	69149000	1.22458	1.27018	1.34585	2.0687	2.04262	2.17888
A0A125YX34	255	S	0.665655	0.00288709	Down	Transducin beta-like protein TBL1 OS=Toxoplasma gondii (strain ATCC 50611 / Me49) OX=508771 GN=TBL1 PE=4 SV=1	REDEEES(1)EDAPPGALAR	222900000	191400000	188450000	158440000	148780000	140470000	2.29331	1.98579	1.95145	1.47313	1.37193	1.30234
A0A125YX34	128	S	0.565405	0.000364637	Down	Transducin beta-like protein TBL1 OS=Toxoplasma gondii (strain ATCC 50611 / Me49) OX=508771 GN=TBL1 PE=4 SV=1	YAPAAAS(0.91)PS(0.09)HLVK	133330000	134370000	134260000	88384000	76514000	88725000	2.19799	2.23376	2.22767	1.31672	1.13051	1.31805
A0A125YX38	11	S	4.85536	5.39736e-05	Up	Holocytochrome c-type synthase OS=Toxoplasma gondii (strain ATCC 50611 / Me49) OX=508771 GN=TGME49_314042 PE=3 SV=1	SFS(1)FSSLFSSSPSK	32736000	26690000	25283000	146000000	146920000	165970000	0.650836	0.535096	0.505921	2.62313	2.61795	2.97347
A0A125YX45	595	S	0.278962	2.47014e-05	Down	Cell division protein CDC48CY OS=Toxoplasma gondii (strain ATCC 50611 / Me49) OX=508771 GN=CDC48CY PE=4 SV=1	GNS(1)LGDAGGAGDR	162140000	194270000	170130000	55482000	55165000	53341000	2.53766	3.0661	2.67998	0.784724	0.773823	0.752303
A0A125YX45	358	S	0.651994	0.0002562	Down	Cell division protein CDC48CY OS=Toxoplasma gondii (strain ATCC 50611 / Me49) OX=508771 GN=CDC48CY PE=4 SV=1	QNS(1)IDPALR	47534000	0	46081000	34235000	33181000	34590000	2.18843		2.13529	1.42436	1.36915	1.43505
A0A125YX57	16	S	0.515118	0.0208095	Down	Ribosomal protein L15 OS=Toxoplasma gondii (strain ATCC 50611 / Me49) OX=508771 GN=RPL15 PE=3 SV=1	KKQS(1)DVLR	11102000	9361700	7913100	7082000	4184500	5031500	2.68573	2.28378	1.92671	1.54824	0.907278	1.09685
A0A125YX58	318	S	2.10885	0.00309549	Up	Rhoptry protein ROP10 OS=Toxoplasma gondii (strain ATCC 50611 / Me49) OX=508771 GN=ROP10 PE=4 SV=1	S(1)DVAPLSVSTIR	29102000	22138000	24337000	61374000	66817000	49668000	1.24102	0.951989	1.04456	2.36517	2.55375	1.90863
A0A125YX64	188	S	0.523071	0.00302752	Down	Inhibitor of growth protein OS=Toxoplasma gondii (strain ATCC 50611 / Me49) OX=508771 GN=TGME49_208200 PE=3 SV=1	SHLGSNS(1)DAGLGPSVPER	71761000	85934000	81180000	40524000	54502000	44536000	2.04937	2.47476	2.33339	1.04584	1.39501	1.14612
A0A125YX80	78	S	0.495628	0.000940165	Down	Major ampullate spidroin 2 OS=Toxoplasma gondii (strain ATCC 50611 / Me49) OX=508771 GN=TGME49_257070 PE=4 SV=1	FS(0.001)S(0.999)FEVNK	59024000	0	64837000	34495000	35841000	32293000	2.34705		2.59493	1.23957	1.27735	1.15715
A0A125YX93	97	S	2.02544	0.0107888	Up	Uncharacterized protein OS=Toxoplasma gondii (strain ATCC 50611 / Me49) OX=508771 GN=TGME49_230820 PE=3 SV=1	QREDS(1)FPEYHGVGLPLGGK	74406000	60478000	74221000	201900000	129870000	140580000	1.18004	0.967213	1.18474	2.89364	1.846	2.00909
A0A125YXA1	1026	S	2.4683	0.0107558	Up	Uncharacterized protein OS=Toxoplasma gondii (strain ATCC 50611 / Me49) OX=508771 GN=TGME49_250790 PE=4 SV=1	DRDS(0.995)FS(0.005)SEPFYK	0	12438000	8718000	30315000	32017000	25340000		1.03798	0.726152	2.26716	2.37475	1.88972
A0A125YXA1	531	S	0.27729	0.000400682	Down	Uncharacterized protein OS=Toxoplasma gondii (strain ATCC 50611 / Me49) OX=508771 GN=TGME49_250790 PE=4 SV=1	VTSAS(0.03)S(0.97)DGADEEVK	29730000	34726000	31748000	0	9442700	10446000	2.30639	2.71663	2.47892		0.656552	0.730258
A0A125YXB1	936	S	2.34924	0.00173138	Up	Rhoptry protein ROP14 OS=Toxoplasma gondii (strain ATCC 50611 / Me49) OX=508771 GN=ROP14 PE=3 SV=1	QRS(1)EEALKEAEK	66395000	67831000	71301000	220100000	163840000	154820000	0.964094	0.993229	1.04205	2.88819	2.13225	2.02581
A0A125YXB1	1030	S	3.10365	0.0113939	Up	Rhoptry protein ROP14 OS=Toxoplasma gondii (strain ATCC 50611 / Me49) OX=508771 GN=ROP14 PE=3 SV=1	SAS(0.978)S(0.022)QVAVYTAQPHDGGGVPLR	77337000	0	84279000	299170000	259900000	0	0.773169		0.848037	2.70288	2.32878
A0A125YXB2	301	S	1.63331	0.0173317	Up	ULK kinase OS=Toxoplasma gondii (strain ATCC 50611 / Me49) OX=508771 GN=TGME49_235750 PE=3 SV=1	ELS(1)IINPENLELAR	13550000	9797700	9304300	21964000	19189000	18329000	1.58944	1.15895	1.09849	2.32829	2.0174	1.93745
A0A125YXB2	352	S	0.443055	9.55348e-05	Down	ULK kinase OS=Toxoplasma gondii (strain ATCC 50611 / Me49) OX=508771 GN=TGME49_235750 PE=3 SV=1	RIS(0.999)VT(0.001)DSQQSFHSK	221950000	222490000	200030000	97897000	111790000	109060000	2.49032	2.51738	2.25893	0.992639	1.12419	1.10269
A0A125YXB2	356	S	0.314013	0.000223122	Down	ULK kinase OS=Toxoplasma gondii (strain ATCC 50611 / Me49) OX=508771 GN=TGME49_235750 PE=3 SV=1	RIS(0.996)VT(0.004)DS(1)QQS(1)FHSK	47640000	47265000	57724000	15628000	19334000	18553000	2.49762	2.4988	3.04592	0.740421	0.90847	0.876508
A0A125YXB2	359	S	6.31994	1.99949e-06	Up	ULK kinase OS=Toxoplasma gondii (strain ATCC 50611 / Me49) OX=508771 GN=TGME49_235750 PE=3 SV=1	RIS(0.996)VT(0.004)DS(1)QQS(1)FHSK	12228000	12364000	13406000	83326000	92714000	92056000	0.431743	0.440216	0.476406	2.65872	2.93393	2.92894
A0A125YXB7	82	S	2.21947	0.000203389	Up	COPI associated protein OS=Toxoplasma gondii (strain ATCC 50611 / Me49) OX=508771 GN=TGME49_267300 PE=4 SV=1	IGS(1)QVGS(1)ALLQEGGK	11058000	13046000	11445000	28572000	28278000	31231000	0.966668	1.15005	1.00699	2.25716	2.21556	2.46022
A0A125YXC4	620	S	0.662786	0.00206389	Down	OST3/OST6 family protein OS=Toxoplasma gondii (strain ATCC 50611 / Me49) OX=508771 GN=TGME49_295090 PE=4 SV=1	EASCS(1)GEQNSSGVCGAR	50610000	56715000	58086000	38250000	43717000	40449000	1.90033	2.14747	2.19519	1.29791	1.47122	1.36864
A0A125YXC7	609	S	0.521951	0.0051209	Down	diphosphoinositol-pentakisphosphate 1-kinase OS=Toxoplasma gondii (strain ATCC 50611 / Me49) OX=508771 GN=TGME49_304650 PE=3 SV=1	AGTMS(1)PYTTAGEASGDDDEELR	27265000	25313000	31781000	0	16731000	16096000	2.09543	1.96177	2.45835		1.15246	1.11474
A0A125YXC7	1705	S	0.273436	0.000846308	Down	diphosphoinositol-pentakisphosphate 1-kinase OS=Toxoplasma gondii (strain ATCC 50611 / Me49) OX=508771 GN=TGME49_304650 PE=3 SV=1	AMCDDDAETS(0.029)S(0.971)PR	62161000	85268000	78683000	18682000	23308000	27066000	2.27601	3.14832	2.89964	0.618159	0.764883	0.893033
A0A125YXC7	2803	S	0.606639	0.00272955	Down	diphosphoinositol-pentakisphosphate 1-kinase OS=Toxoplasma gondii (strain ATCC 50611 / Me49) OX=508771 GN=TGME49_304650 PE=3 SV=1	EGKDS(1)REDLPAQSR	27074000	23589000	27196000	18024000	19158000	15537000	2.24082	1.9688	2.26552	1.34812	1.42115	1.1588
A0A125YXC7	817	S	0.484414	0.000413548	Down	diphosphoinositol-pentakisphosphate 1-kinase OS=Toxoplasma gondii (strain ATCC 50611 / Me49) OX=508771 GN=TGME49_304650 PE=3 SV=1	IQLKPIEWEET(0.005)GS(0.995)PR	218840000	210340000	199910000	111200000	102420000	126440000	2.4404	2.36533	2.24376	1.12062	1.02365	1.27059
A0A125YXC7	2131	S	0.611677	0.000441544	Down	diphosphoinositol-pentakisphosphate 1-kinase OS=Toxoplasma gondii (strain ATCC 50611 / Me49) OX=508771 GN=TGME49_304650 PE=3 SV=1	RGS(1)EETAETATPGK	83847000	89418000	88072000	64162000	57689000	56569000	2.06063	2.21602	2.1785	1.42499	1.27069	1.25279
A0A125YXC7	1476	S	0.632904	0.000303178	Down	diphosphoinositol-pentakisphosphate 1-kinase OS=Toxoplasma gondii (strain ATCC 50611 / Me49) OX=508771 GN=TGME49_304650 PE=3 SV=1	SAS(1)NGLLSAAFDR	24496000	25052000	25631000	18622000	16598000	17883000	2.06374	2.12833	2.17336	1.41777	1.25328	1.35765
A0A125YXC7	532	S	0.650735	0.00399467	Down	diphosphoinositol-pentakisphosphate 1-kinase OS=Toxoplasma gondii (strain ATCC 50611 / Me49) OX=508771 GN=TGME49_304650 PE=3 SV=1	TPS(0.999)S(0.001)GSSPLCLAGLPSR	74996000	60117000	72144000	47995000	53048000	49477000	2.26543	1.83125	2.19341	1.31018	1.4362	1.3468
A0A125YXC9	37	S	0.607153	0.00138989	Down	Elongation factor Tu, putative OS=Toxoplasma gondii (strain ATCC 50611 / Me49) OX=508771 GN=TGME49_320570 PE=4 SV=1	ALS(1)CPAAQAPAASLGTAPK	82477000	82818000	89529000	52468000	56352000	63888000	2.08492	2.11114	2.27786	1.19859	1.27673	1.45534
A0A125YXD7	131	S	0.399176	0.000287024	Down	Homocysteine s-methyltransferase domain-containing protein OS=Toxoplasma gondii (strain ATCC 50611 / Me49) OX=508771 GN=TGME49_257750 PE=4 SV=1	NAATS(1)DT(0.72)DS(0.28)VQQGNAR	426090000	524630000	512960000	208150000	234090000	210230000	2.1761	2.70189	2.63675	0.960674	1.07151	0.967522
A0A125YXF8	317	S	2.8058	0.000495446	Up	Gamma-soluble NSF attachment protein, putative OS=Toxoplasma gondii (strain ATCC 50611 / Me49) OX=508771 GN=TGME49_320690 PE=3 SV=1	AS(0.005)S(0.992)S(0.004)CGSVSGPVSQVR	34223000	37192000	33265000	96664000	130870000	100480000	0.854795	0.936764	0.836256	2.18188	2.92967	2.26158
A0A125YXF8	321	S	4.05064	3.50487e-05	Up	Gamma-soluble NSF attachment protein, putative OS=Toxoplasma gondii (strain ATCC 50611 / Me49) OX=508771 GN=TGME49_320690 PE=3 SV=1	ASSSCGS(1)VSGPVSQVR	9836800	12217000	10260000	48930000	47864000	49339000	0.595758	0.746135	0.625419	2.67801	2.59812	2.69274
A0A125YXF8	358	S	4.05318	6.0505e-06	Up	Gamma-soluble NSF attachment protein, putative OS=Toxoplasma gondii (strain ATCC 50611 / Me49) OX=508771 GN=TGME49_320690 PE=3 SV=1	DVRPVLGCFS(0.001)S(0.097)S(0.902)GVK	7072600	8050200	7708300	35142000	34977000	33191000	0.605964	0.695523	0.664714	2.72092	2.68587	2.56257
A0A125YXH5	240	S	0.456261	0.000835063	Down	Uncharacterized protein OS=Toxoplasma gondii (strain ATCC 50611 / Me49) OX=508771 GN=TGME49_249860 PE=4 SV=1	DREGS(1)EEDEKGR	17293000	20080000	16890000	8482200	8682000	10474000	2.28194	2.67199	2.24322	1.0115	1.02681	1.24547
A0A125YXH5	120	S	1.85747	0.0027154	Up	Uncharacterized protein OS=Toxoplasma gondii (strain ATCC 50611 / Me49) OX=508771 GN=TGME49_249860 PE=4 SV=1	GVPS(0.005)ALS(0.995)LPR	6054900	5065700	6297100	11512000	10964000	13625000	1.22272	1.03156	1.27988	2.10083	1.98437	2.47938
A0A125YXH9	170	S	1.92192	0.00607098	Up	VMA21-like domain protein OS=Toxoplasma gondii (strain ATCC 50611 / Me49) OX=508771 GN=TGME49_279340 PE=4 SV=1	AQASAGS(1)PSEKEDEATATK	0	24432000	20742000	50629000	51730000	43384000		1.16224	0.984821	2.15834	2.18714	1.84424
A0A125YXH9	27	S	1.60136	0.0139017	Up	VMA21-like domain protein OS=Toxoplasma gondii (strain ATCC 50611 / Me49) OX=508771 GN=TGME49_279340 PE=4 SV=1	QGNEESKS(0.999)PAS(0.001)SSASGDSSAHISSSVLTQQK	16337000	22177000	19391000	31624000	39500000	32455000	1.09337	1.4967	1.30618	1.91264	2.36934	1.95733
A0A125YXI9	332	S	0.413415	3.35387e-06	Down	Heat shock protein HSP70 OS=Toxoplasma gondii (strain ATCC 50611 / Me49) OX=508771 GN=HSP70 PE=3 SV=1	S(0.997)VS(0.003)EVVLVGGSTR	77476000	72921000	75564000	33388000	35854000	35028000	2.53556	2.40656	2.48903	0.987458	1.05167	1.03302
A0A125YXI9	334	S	0.394491	0.000908037	Down	Heat shock protein HSP70 OS=Toxoplasma gondii (strain ATCC 50611 / Me49) OX=508771 GN=HSP70 PE=3 SV=1	S(0.003)VS(0.997)EVVLVGGSTR	23664000	21695000	30399000	11558000	10704000	11094000	2.34386	2.16691	3.03048	1.03454	0.950222	0.990194
A0A125YXJ8	756	S	0.655781	0.0121211	Down	P-type phospholipid transporter OS=Toxoplasma gondii (strain ATCC 50611 / Me49) OX=508771 GN=TGME49_216380 PE=3 SV=1	APATFKDEAEDEVS(1)EFDAEEEEKK	30151000	35824000	39333000	27538000	23232000	26318000	1.78653	2.14053	2.34571	1.47456	1.23376	1.40524
A0A125YXK1	87	S	2.05653	0.0298616	Up	60S ribosomal protein L7-B, putative OS=Toxoplasma gondii (strain ATCC 50611 / Me49) OX=508771 GN=TGME49_250730 PE=4 SV=1	LRS(1)VDNK	0	13523000	18439000	29288000	43225000	37850000		0.862923	1.17438	1.67484	2.4515	2.15832
A0A125YXK1	7	S	4.40739	0.000799743	Up	60S ribosomal protein L7-B, putative OS=Toxoplasma gondii (strain ATCC 50611 / Me49) OX=508771 GN=TGME49_250730 PE=4 SV=1	S(1)AVDTSALQHEGGAK	9811400	6031600	9606300	43802000	37819000	43483000	0.704312	0.43662	0.694062	2.84151	2.43321	2.81282
A0A125YXK8	10	S	2.06604	0.0130006	Up	Methionine aminopeptidase OS=Toxoplasma gondii (strain ATCC 50611 / Me49) OX=508771 GN=TGME49_248850 PE=3 SV=1	VDTAAS(0.108)ADS(0.892)AR	19799000	17886000	0	40662000	46218000	0	1.1452	1.04325		2.12543	2.39598
A0A125YXL1	362	S	1.71087	0.00167308	Up	Transporter OS=Toxoplasma gondii (strain ATCC 50611 / Me49) OX=508771 GN=TGME49_249580 PE=4 SV=1	HAS(1)FET(0.001)RPAS(0.999)LQNDAAPTMHAPVYADTDKR	67809000	75084000	76930000	148330000	124770000	146650000	1.14583	1.27944	1.30839	2.26509	1.88964	2.23308
A0A125YXL3	396	S	0.492727	0.00432526	Down	glutamine--tRNA ligase OS=Toxoplasma gondii (strain ATCC 50611 / Me49) OX=508771 GN=TGME49_217460 PE=3 SV=1	ERS(1)IEENLDLFR	36750000	39923000	40007000	19735000	17869000	26561000	2.19622	2.4059	2.40637	1.0658	0.957091	1.43038
A0A125YXL3	382	S	0.492504	0.00406179	Down	glutamine--tRNA ligase OS=Toxoplasma gondii (strain ATCC 50611 / Me49) OX=508771 GN=TGME49_217460 PE=3 SV=1	RGS(0.998)IS(0.002)QPGENSPFR	32600000	31400000	35026000	0	20148000	16221000	2.16849	2.10624	2.34498		1.20118	0.972314
A0A125YXM7	468	S	0.334847	0.00116793	Down	Maf1 regulator OS=Toxoplasma gondii (strain ATCC 50611 / Me49) OX=508771 GN=TGME49_248110 PE=4 SV=1	VHDDS(1)PAGEER	38561000	38834000	34165000	12112000	17718000	11889000	2.71888	2.76116	2.42455	0.771755	1.11967	0.755397
A0A125YXM7	211	S	0.319363	7.82568e-05	Down	Maf1 regulator OS=Toxoplasma gondii (strain ATCC 50611 / Me49) OX=508771 GN=TGME49_248110 PE=4 SV=1	NDSETLS(1)DDEEHDGK	49599000	47136000	54173000	18620000	19196000	15982000	2.61859	2.50948	2.87862	0.888373	0.908321	0.760349
A0A125YXP5	457	S	1.57613	0.0386725	Up	Uncharacterized protein OS=Toxoplasma gondii (strain ATCC 50611 / Me49) OX=508771 GN=TGME49_251840 PE=4 SV=1	RGS(0.946)T(0.056)DS(0.905)S(0.092)DY(0.002)NISGSGVSR	11127000	14982000	0	25022000	21174000	22677000	1.05507	1.43255		2.1441	1.79945	1.93765
A0A125YXP5	125	S	0.415208	0.00605601	Down	Uncharacterized protein OS=Toxoplasma gondii (strain ATCC 50611 / Me49) OX=508771 GN=TGME49_251840 PE=4 SV=1	NELSS(0.017)S(0.806)S(0.177)ADEK	12128000	15993000	13542000	6983200	0	5863100	2.00383	2.66465	2.25198	1.04267		0.872947
A0A125YXP5	172	S	1.85983	0.00143237	Up	Uncharacterized protein OS=Toxoplasma gondii (strain ATCC 50611 / Me49) OX=508771 GN=TGME49_251840 PE=4 SV=1	T(0.001)NS(0.999)LAQSDASDR	24792000	23602000	26783000	53677000	0	50120000	1.24757	1.19768	1.3565	2.44097		2.27275
A0A125YXR9	72	S	0.492055	0.00074114	Down	Eukaryotic initiation factor-4E, putative OS=Toxoplasma gondii (strain ATCC 50611 / Me49) OX=508771 GN=TGME49_315150 PE=3 SV=1	KAS(1)DTPPTSPTVAWSSPK	62093000	58548000	61110000	37972000	29630000	32179000	2.38363	2.26645	2.36112	1.31729	1.01944	1.11316
A0A125YXR9	57	S	2.01605	0.0164357	Up	Eukaryotic initiation factor-4E, putative OS=Toxoplasma gondii (strain ATCC 50611 / Me49) OX=508771 GN=TGME49_315150 PE=3 SV=1	EILAEDALEEKAS(1)WR	5927200	10363000	8484700	18518000	16314000	20949000	0.795201	1.40201	1.1457	2.24514	1.96165	2.53267
A0A125YXS1	88	S	0.262577	6.96375e-05	Down	Uncharacterized protein OS=Toxoplasma gondii (strain ATCC 50611 / Me49) OX=508771 GN=TGME49_288570 PE=4 SV=1	LLS(1)DS(1)DDDAPVKPSR	125900000	112720000	134530000	32648000	36418000	40299000	2.81994	2.54596	3.03278	0.660833	0.73108	0.813385
A0A125YXS1	90	S	0.262577	6.96375e-05	Down	Uncharacterized protein OS=Toxoplasma gondii (strain ATCC 50611 / Me49) OX=508771 GN=TGME49_288570 PE=4 SV=1	LLS(1)DS(1)DDDAPVKPSR	125900000	112720000	134530000	32648000	36418000	40299000	2.81994	2.54596	3.03278	0.660833	0.73108	0.813385
A0A125YXS1	70	S	0.422275	0.00011122	Down	Uncharacterized protein OS=Toxoplasma gondii (strain ATCC 50611 / Me49) OX=508771 GN=TGME49_288570 PE=4 SV=1	QTES(1)DDDSPIKPR	148400000	142150000	158880000	72242000	64559000	74991000	2.42556	2.34294	2.61369	1.06706	0.945734	1.10452
A0A125YXS5	2	S	0.464422	8.63654e-05	Down	MYND finger domain-containing protein OS=Toxoplasma gondii (strain ATCC 50611 / Me49) OX=508771 GN=TGME49_310850 PE=4 SV=1	S(1)LDDVVHKK	78358000	78471000	81307000	39940000	38670000	44827000	2.34213	2.36524	2.44605	1.07884	1.03595	1.20741
A0A125YXT9	122	S	0.288924	9.06321e-05	Down	Nucleoside diphosphate kinase OS=Toxoplasma gondii (strain ATCC 50611 / Me49) OX=508771 GN=TGME49_295350 PE=3 SV=1	NIVHGS(0.998)DS(0.002)VESANK	193180000	233460000	189130000	64681000	63034000	70895000	2.56366	3.12426	2.52619	0.775703	0.749734	0.847815
A0A125YXT9	127	S	0.344838	0.000346972	Down	Nucleoside diphosphate kinase OS=Toxoplasma gondii (strain ATCC 50611 / Me49) OX=508771 GN=TGME49_295350 PE=3 SV=1	NIVHGSDSVES(1)ANK	116080000	95321000	126140000	41222000	47515000	41190000	2.68368	2.22228	2.93517	0.861238	0.984551	0.858129
A0A125YXU8	314	S	1.77974	0.0104224	Up	Ubiquitin interaction motif family protein OS=Toxoplasma gondii (strain ATCC 50611 / Me49) OX=508771 GN=TGME49_223960 PE=3 SV=1	QALLLSLQDYSGQPASQEAEMS(1)EAAPAEQR	47511000	48800000	34638000	84489000	98101000	77579000	1.31284	1.3598	0.963336	2.10979	2.42955	1.93174
A0A125YXV4	160	S	0.54715	0.0135005	Down	Rab5B protein OS=Toxoplasma gondii (strain ATCC 50611 / Me49) OX=508771 GN=TGME49_207460 PE=4 SV=1	S(0.036)DS(0.031)MENS(0.933)ENAEPPPEEGTAGVDVEAER	92803000	0	82911000	45701000	61753000	53275000	2.48424		2.23384	1.10555	1.48158	1.28512
A0A125YXV5	1105	S	0.368531	0.000255452	Down	Uncharacterized protein OS=Toxoplasma gondii (strain ATCC 50611 / Me49) OX=508771 GN=TGME49_315580 PE=4 SV=1	STS(1)LLVR	17246000	20438000	18629000	8413600	6847700	7901500	2.34519	2.80263	2.54969	1.03393	0.834582	0.96825
A0A125YXV6	105	S	1.60044	0.000902462	Up	Not1 N-terminal domain, CCR4-Not complex component protein OS=Toxoplasma gondii (strain ATCC 50611 / Me49) OX=508771 GN=TGME49_233020 PE=3 SV=1	AFS(1)KEGLAAK	100490000	90649000	104930000	168870000	188630000	171430000	1.31642	1.19749	1.3835	1.99915	2.21471	2.0237
A0A125YXV6	478	S	0.575798	0.00488564	Down	Not1 N-terminal domain, CCR4-Not complex component protein OS=Toxoplasma gondii (strain ATCC 50611 / Me49) OX=508771 GN=TGME49_233020 PE=3 SV=1	GAS(1)EEKKDDGEEAR	258620000	232940000	218790000	139740000	180450000	136440000	2.3951	2.17542	2.03937	1.16951	1.4978	1.13865
A0A125YXV6	492	S	0.403299	2.46848e-05	Down	Not1 N-terminal domain, CCR4-Not complex component protein OS=Toxoplasma gondii (strain ATCC 50611 / Me49) OX=508771 GN=TGME49_233020 PE=3 SV=1	S(1)VPGREPEEEK	120640000	124660000	122210000	52434000	53508000	59500000	2.4464	2.54918	2.49432	0.960884	0.972501	1.08728
A0A125YXV7	966	S	0.577355	0.00251164	Down	Uncharacterized protein OS=Toxoplasma gondii (strain ATCC 50611 / Me49) OX=508771 GN=TGME49_257430 PE=4 SV=1	QHPGRDES(1)DTEGGPGLAPTR	50922000	46430000	55410000	33026000	29191000	36202000	2.191	2.01453	2.39957	1.28415	1.1257	1.40365
A0A125YXV7	1540	S	1.61634	0.000664717	Up	Uncharacterized protein OS=Toxoplasma gondii (strain ATCC 50611 / Me49) OX=508771 GN=TGME49_257430 PE=4 SV=1	HGS(1)GLPSLSGLGDSAEK	9805300	11515000	10880000	19112000	19811000	19187000	1.17341	1.3896	1.31046	2.06688	2.12485	2.0691
A0A125YXV7	1236	S	0.66109	0.00963372	Down	Uncharacterized protein OS=Toxoplasma gondii (strain ATCC 50611 / Me49) OX=508771 GN=TGME49_257430 PE=4 SV=1	HST(0.035)S(0.965)KEISLLK	236220000	252530000	215200000	178420000	192750000	148380000	2.08659	2.24942	1.91325	1.42425	1.52598	1.18109
A0A125YXV7	2202	S	1.93478	0.000152283	Up	Uncharacterized protein OS=Toxoplasma gondii (strain ATCC 50611 / Me49) OX=508771 GN=TGME49_257430 PE=4 SV=1	RQS(1)QMGISAR	92284000	98727000	95409000	190560000	207260000	220830000	1.10197	1.18882	1.14667	2.05634	2.21816	2.37623
A0A125YXV7	1518	S	2.47878	0.000175809	Up	Uncharacterized protein OS=Toxoplasma gondii (strain ATCC 50611 / Me49) OX=508771 GN=TGME49_257430 PE=4 SV=1	RS(0.006)DS(0.994)EIPSLR	17850000	20017000	15907000	48467000	50618000	49716000	0.952307	1.0769	0.854152	2.33672	2.42035	2.39014
A0A125YXV7	1374	S	0.524244	5.88125e-05	Down	Uncharacterized protein OS=Toxoplasma gondii (strain ATCC 50611 / Me49) OX=508771 GN=TGME49_257430 PE=4 SV=1	SASVLS(1)GDEGPR	215360000	215940000	218050000	121080000	136530000	122430000	2.26105	2.2862	2.30414	1.14878	1.28472	1.1583
A0A125YXV7	1696	S	0.307023	0.0145674	Down	Uncharacterized protein OS=Toxoplasma gondii (strain ATCC 50611 / Me49) OX=508771 GN=TGME49_257430 PE=4 SV=1	S(1)FHQDLCR	41167000	77521000	33363000	19495000	14341000	18287000	2.17908	4.13791	1.77745	0.932543	0.680359	0.872278
A0A125YXV7	2212	S	2.37234	2.62883e-05	Up	Uncharacterized protein OS=Toxoplasma gondii (strain ATCC 50611 / Me49) OX=508771 GN=TGME49_257430 PE=4 SV=1	SGS(1)LLHHNESTR	81976000	80198000	79456000	201290000	208950000	229570000	1.00512	0.991591	0.980543	2.23036	2.2962	2.5365
A0A125YXV7	1216	S	0.567817	0.00104208	Down	Uncharacterized protein OS=Toxoplasma gondii (strain ATCC 50611 / Me49) OX=508771 GN=TGME49_257430 PE=4 SV=1	SSAS(1)QDSVAVAVK	54004000	63304000	55019000	38045000	33660000	37515000	2.073	2.45043	2.12566	1.31975	1.15804	1.29768
A0A125YXV7	1508	S	0.353787	0.000126555	Down	Uncharacterized protein OS=Toxoplasma gondii (strain ATCC 50611 / Me49) OX=508771 GN=TGME49_257430 PE=4 SV=1	VNLTAS(0.94)PAS(0.044)S(0.016)AR	23559000	20720000	21751000	9410200	8986600	7672400	2.76456	2.45186	2.56895	0.997905	0.945146	0.811312
A0A125YXV9	955	S	0.347081	0.000248487	Down	SPRY domain-containing protein OS=Toxoplasma gondii (strain ATCC 50611 / Me49) OX=508771 GN=TGME49_277050 PE=4 SV=1	DQSEGGAGVS(1)DGEAER	31439000	39860000	31134000	13149000	12807000	13736000	2.39069	3.05653	2.38285	0.903584	0.872843	0.941245
A0A125YXV9	1390	S	0.328731	0.021569	Down	SPRY domain-containing protein OS=Toxoplasma gondii (strain ATCC 50611 / Me49) OX=508771 GN=TGME49_277050 PE=4 SV=1	RQS(1)VEGESGTGGR	11264000	10090000	21199000	3534100	5384900	6704400	2.09252	1.89019	3.9637	0.593305	0.896582	1.12234
A0A125YXW8	871	S	0.465885	0.00175168	Down	Uncharacterized protein OS=Toxoplasma gondii (strain ATCC 50611 / Me49) OX=508771 GN=TGME49_239400 PE=4 SV=1	GES(1)RES(1)EGDLS(1)DRLR	91117000	79748000	91804000	39014000	54131000	43491000	2.46615	2.17659	2.50086	0.954249	1.31311	1.06074
A0A125YXW8	284	S	0.628908	0.0276029	Down	Uncharacterized protein OS=Toxoplasma gondii (strain ATCC 50611 / Me49) OX=508771 GN=TGME49_239400 PE=4 SV=1	EVVS(1)PAGR	0	8692600	8710500	7173800	5302100	5886700		2.20731	2.20764	1.63248	1.19663	1.33579
A0A125YXW8	531	S	0.632147	0.00172126	Down	Uncharacterized protein OS=Toxoplasma gondii (strain ATCC 50611 / Me49) OX=508771 GN=TGME49_239400 PE=4 SV=1	QQHLS(1)PAR	7624800	7865500	9004200	5764700	6093100	5429100	1.97229	2.05166	2.3442	1.34753	1.41259	1.26549
A0A125YXW8	1144	S	0.374905	0.0154362	Down	Uncharacterized protein OS=Toxoplasma gondii (strain ATCC 50611 / Me49) OX=508771 GN=TGME49_239400 PE=4 SV=1	RS(0.103)S(0.88)S(0.013)S(0.005)IPS(0.999)PR	125490000	126770000	102110000	33916000	38875000	75473000	2.69825	2.74869	2.20978	0.65902	0.749166	1.46235
A0A125YXW8	658	S	2.86227	0.00039003	Up	Uncharacterized protein OS=Toxoplasma gondii (strain ATCC 50611 / Me49) OX=508771 GN=TGME49_239400 PE=4 SV=1	S(1)HLAVSLSR	7364700	7946300	7922700	26223000	0	23151000	0.913515	0.993946	0.989104	2.93944		2.58773
A0A125YXW8	665	S	2.62917	0.00178085	Up	Uncharacterized protein OS=Toxoplasma gondii (strain ATCC 50611 / Me49) OX=508771 GN=TGME49_239400 PE=4 SV=1	SHLAVS(0.245)LS(0.755)R	15468000	23371000	20556000	52805000	60997000	60633000	0.714922	1.08928	0.956249	2.20557	2.52678	2.52535
A0A125YXY3	271	S	1.98258	0.00081781	Up	Bifunctional dihydrofolate reductase-thymidylate synthase OS=Toxoplasma gondii (strain ATCC 50611 / Me49) OX=508771 GN=TGME49_249180 PE=3 SV=1	KTDDAATAEPSNAMSSLT(0.208)S(0.784)T(0.008)R	43817000	36741000	45675000	89260000	89779000	100250000	1.16776	0.987412	1.22517	2.14975	2.14447	2.40759
A0A125YY02	24	S	0.266062	0.000310724	Down	Transporter, major facilitator family protein OS=Toxoplasma gondii (strain ATCC 50611 / Me49) OX=508771 GN=TGME49_235150 PE=4 SV=1	S(1)RDS(1)DALYDLPLRDPEEDQTTVALHPGSGEER	512740000	555010000	447320000	153910000	124700000	171190000	2.82025	3.07843	2.47638	0.765031	0.614741	0.848511
A0A125YY02	48	S	0.255711	0.00169663	Down	Transporter, major facilitator family protein OS=Toxoplasma gondii (strain ATCC 50611 / Me49) OX=508771 GN=TGME49_235150 PE=4 SV=1	DSDALYDLPLRDPEEDQTTVALHPGS(1)GEER	212040000	172320000	155130000	47766000	54919000	0	2.97377	2.43704	2.18975	0.605383	0.690315
A0A125YY02	21	S	0.15157	0.000271453	Down	Transporter, major facilitator family protein OS=Toxoplasma gondii (strain ATCC 50611 / Me49) OX=508771 GN=TGME49_235150 PE=4 SV=1	S(1)RDS(1)DALYDLPLRDPEEDQTTVALHPGSGEER	256980000	276670000	230060000	46552000	0	39381000	2.72399	2.95737	2.45446	0.44593		0.376168
A0A125YY08	703	S	2.20566	0.00119723	Up	Rhoptry protein ROP16 OS=Toxoplasma gondii (strain ATCC 50611 / Me49) OX=508771 GN=ROP16 PE=4 SV=1	IPT(0.988)T(0.012)ELS(0.931)S(0.069)HR	12261000	13820000	13332000	34398000	35720000	26943000	0.970958	1.10362	1.06262	2.46167	2.53525	1.92269
A0A125YY08	27	S	5.10006	0.000693291	Up	Rhoptry protein ROP16 OS=Toxoplasma gondii (strain ATCC 50611 / Me49) OX=508771 GN=ROP16 PE=4 SV=1	YMS(1)FEEAQK	4541000	3671400	6197700	29982000	29107000	22941000	0.508884	0.414893	0.699046	3.03633	2.92347	2.31669
A0A125YY17	207	S	1.96076	0.00128137	Up	Ras-related protein Rab11 OS=Toxoplasma gondii (strain ATCC 50611 / Me49) OX=508771 GN=TGME49_289680 PE=4 SV=1	IHLDEERT(1)DS(1)QIR	637640000	550040000	712850000	1276600000	1456900000	1426200000	1.13713	0.989161	1.2795	2.05737	2.32863	2.29194
A0A125YY17	188	S	3.04172	0.000113003	Up	Ras-related protein Rab11 OS=Toxoplasma gondii (strain ATCC 50611 / Me49) OX=508771 GN=TGME49_289680 PE=4 SV=1	KQIEDNPQS(0.993)T(0.006)TQPGR	18592000	22931000	20836000	75226000	70541000	65997000	0.733002	0.911673	0.826802	2.68021	2.49262	2.34472
A0A125YY17	42	S	2.01581	0.000469508	Up	Ras-related protein Rab11 OS=Toxoplasma gondii (strain ATCC 50611 / Me49) OX=508771 GN=TGME49_289680 PE=4 SV=1	S(0.897)T(0.103)IGVEFATK	56067000	50070000	59654000	117660000	136130000	119290000	1.12447	1.01264	1.20417	2.13251	2.44697	2.15592
A0A125YY44	932	S	2.99751	0.000139316	Up	HEAT repeat-containing protein 1 OS=Toxoplasma gondii (strain ATCC 50611 / Me49) OX=508771 GN=TGME49_311030 PE=3 SV=1	MQPS(1)LVVDAFLDR	16887000	18740000	17933000	65774000	61324000	52119000	0.784038	0.877387	0.838003	2.75969	2.55182	2.18056
A0A125YY45	120	S	0.520222	0.000254536	Down	Dense granule protein GRA3 OS=Toxoplasma gondii (strain ATCC 50611 / Me49) OX=508771 GN=GRA3 PE=4 SV=1	VEEELS(1)LLRR	7039000000	7498100000	6977700000	4327000000	3795200000	4369000000	2.23707	2.40302	2.23198	1.24273	1.08103	1.25124
A0A125YY47	137	S	0.435144	0.000443706	Down	NAC domain-containing protein OS=Toxoplasma gondii (strain ATCC 50611 / Me49) OX=508771 GN=TGME49_205558 PE=4 SV=1	FTQAANAQFPANGAATAADS(1)KEAEGEVDETGVDPK	129810000	129740000	143600000	69936000	69528000	56365000	2.34218	2.36061	2.60781	1.14034	1.12437	0.916454
A0A125YY47	17	S	0.572702	0.000201204	Down	NAC domain-containing protein OS=Toxoplasma gondii (strain ATCC 50611 / Me49) OX=508771 GN=TGME49_205558 PE=4 SV=1	KHLSAS(1)S(1)VDS(1)ES(1)DEECPK	298610000	318850000	305840000	183270000	210140000	196960000	2.13205	2.29571	2.19784	1.18251	1.34474	1.26724
A0A125YY47	19	S	0.532837	0.000228346	Down	NAC domain-containing protein OS=Toxoplasma gondii (strain ATCC 50611 / Me49) OX=508771 GN=TGME49_205558 PE=4 SV=1	KHLSAS(1)S(1)VDS(1)ES(1)DEECPK	300620000	316060000	315650000	168120000	198140000	188400000	2.18491	2.31645	2.30903	1.10422	1.29069	1.23392
A0A125YY47	92	S	0.571612	0.000590404	Down	NAC domain-containing protein OS=Toxoplasma gondii (strain ATCC 50611 / Me49) OX=508771 GN=TGME49_205558 PE=4 SV=1	SLAS(1)DTYVIFGEAK	238970000	232970000	222220000	136220000	143530000	163120000	2.27141	2.23301	2.12591	1.17008	1.22273	1.39717
A0A125YY72	79	S	3.46338	0.000454632	Up	PH domain-containing protein OS=Toxoplasma gondii (strain ATCC 50611 / Me49) OX=508771 GN=TGME49_249970 PE=1 SV=1	RQT(1)Y(0.001)S(1)LK	28657000	34106000	22680000	111700000	109260000	109370000	0.744902	0.893997	0.593362	2.62387	2.54545	2.56186
A0A125YY72	32	S	1.57058	0.00345861	Up	PH domain-containing protein OS=Toxoplasma gondii (strain ATCC 50611 / Me49) OX=508771 GN=TGME49_249970 PE=1 SV=1	TAGGGS(1)DIIQAASTASTAAASTAPAPAAAGAAASPGAAAPVPERPMR	104440000	84669000	92073000	166190000	151540000	174970000	1.45853	1.19237	1.29417	2.09738	1.89676	2.20192
A0A125YY95	909	S	0.43782	0.0071609	Down	DHHC zinc finger domain-containing protein OS=Toxoplasma gondii (strain ATCC 50611 / Me49) OX=508771 GN=TGME49_293730 PE=4 SV=1	TPPS(1)PAEFSGSTSLKPR	34216000	23225000	26264000	16946000	11652000	12263000	2.96862	2.03197	2.29348	1.32866	0.906067	0.95876
A0A125YY96	567	S	1.54188	0.0114185	Up	Spc97 / Spc98 family protein OS=Toxoplasma gondii (strain ATCC 50611 / Me49) OX=508771 GN=TGME49_310130 PE=3 SV=1	FPS(1)LSAPAR	7227600	6473500	7939400	12017000	0	12755000	1.4025	1.26673	1.55062	2.1073		2.23037
A0A125YY99	157	S	0.457138	0.00118423	Down	Uncharacterized protein OS=Toxoplasma gondii (strain ATCC 50611 / Me49) OX=508771 GN=TGME49_229680 PE=4 SV=1	RS(0.084)ES(0.912)MT(0.004)F	87798000	80876000	88386000	0	47093000	40522000	2.29413	2.13103	2.32448		1.10287	0.954141
A0A125YYA3	221	S	0.45475	0.000354717	Down	Uncharacterized protein OS=Toxoplasma gondii (strain ATCC 50611 / Me49) OX=508771 GN=TGME49_310390 PE=4 SV=1	DVLQLS(1)PYAVK	11745000	10501000	11586000	6258100	5106000	5801300	2.48903	2.24411	2.47126	1.19851	0.969822	1.10787
A0A125YYA3	276	S	2.42497	0.00395072	Up	Uncharacterized protein OS=Toxoplasma gondii (strain ATCC 50611 / Me49) OX=508771 GN=TGME49_310390 PE=4 SV=1	HNLS(1)AVLPHR	4108100	3648300	3252900	10246000	11939000	7616100	1.08791	0.974275	0.867027	2.45205	2.83372	1.8175
A0A125YYB4	304	S	5.53517	5.2496e-05	Up	choline-phosphate cytidylyltransferase OS=Toxoplasma gondii (strain ATCC 50611 / Me49) OX=508771 GN=TGME49_216930 PE=3 SV=1	TFEPMKS(1)FIGLHHK	6909200	5002400	5846700	37648000	37175000	34842000	0.586008	0.42785	0.499108	2.88562	2.82593	2.66297
A0A125YYC3	132	S	0.590914	0.000466221	Down	Multiprotein bridging factor type 1 family transcriptional co-activator, putative OS=Toxoplasma gondii (strain ATCC 50611 / Me49) OX=508771 GN=TGME49_278530 PE=4 SV=1	ALGVS(1)LPK	206470000	181620000	214560000	134230000	131670000	131530000	2.23124	1.9792	2.33371	1.31087	1.2753	1.28086
A0A125YYC3	2	S	3.58483	3.69201e-05	Up	Multiprotein bridging factor type 1 family transcriptional co-activator, putative OS=Toxoplasma gondii (strain ATCC 50611 / Me49) OX=508771 GN=TGME49_278530 PE=4 SV=1	S(1)FQDWTPVSWNK	42283000	36956000	36121000	146330000	168250000	147000000	0.792063	0.698097	0.681023	2.47713	2.82477	2.48141
A0A125YYC6	268	S	5.80626	3.85381e-05	Up	Nucleolar 12, 25 kDa protein OS=Toxoplasma gondii (strain ATCC 50611 / Me49) OX=508771 GN=TGME49_216435 PE=3 SV=1	KDHVNAGPSTALS(1)FAEK	5911200	5658300	5649700	41276000	39255000	31055000	0.495983	0.478756	0.477117	3.12975	2.95203	2.34807
A0A125YYC6	190	S	3.61396	0.00011466	Up	Nucleolar 12, 25 kDa protein OS=Toxoplasma gondii (strain ATCC 50611 / Me49) OX=508771 GN=TGME49_216435 PE=3 SV=1	LFHSVVQFLPS(0.051)AS(0.898)LS(0.051)GDAR	6762800	8813400	8056700	30948000	33897000	30536000	0.61412	0.807063	0.736363	2.53969	2.75882	2.49877
A0A125YYD1	709	S	0.598069	0.0211671	Down	Tetratricopeptide repeat-containing protein OS=Toxoplasma gondii (strain ATCC 50611 / Me49) OX=508771 GN=TGME49_247000 PE=4 SV=1	EKEEKS(1)GDEEHLLTEAEFLAFK	85307000	93952000	70513000	59202000	63677000	43895000	2.21333	2.45813	1.84136	1.3881	1.48074	1.02628
A0A125YYD1	134	S	0.419032	0.0012878	Down	Tetratricopeptide repeat-containing protein OS=Toxoplasma gondii (strain ATCC 50611 / Me49) OX=508771 GN=TGME49_247000 PE=4 SV=1	MATLVATGEEKEPEDAEEEEERPQS(1)K	94820000	98234000	119630000	54146000	41814000	50257000	2.23309	2.33295	2.83566	1.15237	0.882596	1.06657
A0A125YYD1	273	S	0.296879	5.89981e-07	Down	Tetratricopeptide repeat-containing protein OS=Toxoplasma gondii (strain ATCC 50611 / Me49) OX=508771 GN=TGME49_247000 PE=4 SV=1	VSS(1)PLQSR	73678000	71410000	71033000	24638000	23870000	23102000	2.76742	2.70479	2.68538	0.836305	0.803573	0.781944
A0A125YYD4	132	S	0.52945	5.78868e-05	Down	Myosin light chain MLC1 OS=Toxoplasma gondii (strain ATCC 50611 / Me49) OX=508771 GN=TGME49_257680 PE=4 SV=1	SGDNLDYAS(1)FQK	311270000	287270000	311980000	183170000	171330000	183480000	2.32243	2.16139	2.34283	1.23504	1.14571	1.23362
A0A125YYD4	113	S	1.75165	4.32857e-05	Up	Myosin light chain MLC1 OS=Toxoplasma gondii (strain ATCC 50611 / Me49) OX=508771 GN=TGME49_257680 PE=4 SV=1	QLGLAPS(1)YADK	64734000	61584000	62659000	123830000	117590000	128000000	1.25289	1.20195	1.2206	2.16585	2.0398	2.23244
A0A125YYD4	57	S	0.559613	0.000163301	Down	Myosin light chain MLC1 OS=Toxoplasma gondii (strain ATCC 50611 / Me49) OX=508771 GN=TGME49_257680 PE=4 SV=1	VGEYDGACES(1)PS(1)CR	55690000	54746000	58929000	33351000	37913000	34547000	2.18721	2.16822	2.32944	1.18371	1.33456	1.22268
A0A125YYD4	97	S	0.621357	0.000388461	Down	Myosin light chain MLC1 OS=Toxoplasma gondii (strain ATCC 50611 / Me49) OX=508771 GN=TGME49_257680 PE=4 SV=1	VS(0.986)T(0.014)GDAMILAR	55487000	53939000	56011000	41261000	36124000	37330000	2.14053	2.09832	2.17476	1.43844	1.249	1.29771
A0A125YYE1	57	S	7.15716	8.55157e-05	Up	Lipase maturation factor 2 OS=Toxoplasma gondii (strain ATCC 50611 / Me49) OX=508771 GN=TGME49_222410 PE=3 SV=1	S(1)HAS(0.056)S(0.686)S(0.257)AS(0.002)LGASGAASLPHSSR	21143000	25523000	16831000	161610000	173580000	172180000	0.400273	0.487257	0.320706	2.7649	2.94526	2.93738
A0A125YYE1	61	S	3.81495	0.00458339	Up	Lipase maturation factor 2 OS=Toxoplasma gondii (strain ATCC 50611 / Me49) OX=508771 GN=TGME49_222410 PE=3 SV=1	SHASS(0.999)S(0.001)ASLGASGAASLPHSSR	41721000	87720000	43505000	257870000	238220000	240950000	0.495501	1.05057	0.52004	2.76766	2.53573	2.57872
A0A125YYE1	64	S	4.90214	0.00763663	Up	Lipase maturation factor 2 OS=Toxoplasma gondii (strain ATCC 50611 / Me49) OX=508771 GN=TGME49_222410 PE=3 SV=1	SHAS(0.017)S(0.908)S(0.075)AS(1)LGASGAASLPHSSR	8066100	25523000	16831000	93700000	86617000	95931000	0.266859	0.851504	0.560449	2.80142	2.56836	2.85999
A0A125YYF7	121	S	2.42327	0.0184919	Up	Uncharacterized protein OS=Toxoplasma gondii (strain ATCC 50611 / Me49) OX=508771 GN=TGME49_231410 PE=4 SV=1	ITKPWTTDTTFDDIILS(0.012)QPS(0.988)KEDFAK	0	13019000	14592000	44301000	40057000	27931000		0.845163	0.945472	2.57727	2.31121	1.62032
A0A125YYI2	547	S	0.597489	0.0480994	Down	Histone RNA hairpin-binding protein RNA-binding domain-containing protein OS=Toxoplasma gondii (strain ATCC 50611 / Me49) OX=508771 GN=TGME49_309040 PE=3 SV=1	GMS(1)PVESK	3955100	4842300	6072000	3797800	3632700	2490500	1.72424	2.12878	2.66429	1.49622	1.4194	0.978398
A0A125YYI2	184	S	0.434961	0.000395171	Down	Histone RNA hairpin-binding protein RNA-binding domain-containing protein OS=Toxoplasma gondii (strain ATCC 50611 / Me49) OX=508771 GN=TGME49_309040 PE=3 SV=1	HGS(0.996)PAGS(0.003)S(0.001)ALASTAGGK	15499000	15972000	16418000	8706500	6790300	7746600	2.35484	2.44711	2.51065	1.19542	0.924657	1.06061
A0A125YYJ1	296	S	0.573761	4.03991e-05	Down	Ribosomal protein RPS4 OS=Toxoplasma gondii (strain ATCC 50611 / Me49) OX=508771 GN=RPS4 PE=3 SV=1	LS(1)IMENR	75623000	70401000	76883000	47378000	48802000	46571000	2.23513	2.09829	2.28711	1.26546	1.29277	1.24038
A0A125YYJ1	81	S	0.550506	0.0366509	Down	Ribosomal protein RPS4 OS=Toxoplasma gondii (strain ATCC 50611 / Me49) OX=508771 GN=RPS4 PE=3 SV=1	LTGHYAPRPS(1)PGPHK	29603000	50481000	29264000	22763000	21853000	22614000	1.81186	3.11568	1.80273	1.25904	1.19876	1.24725
A0A125YYJ2	67	S	0.300573	0.000387767	Down	RRM domain-containing protein OS=Toxoplasma gondii (strain ATCC 50611 / Me49) OX=508771 GN=TGME49_310570 PE=4 SV=1	LS(1)EEREEDTLVPALTEEELR	114780000	116740000	99146000	0	36538000	37550000	2.55399	2.61944	2.22042		0.728671	0.752922
A0A125YYK4	14	S	2.11276	0.00179679	Up	MC family transporter, putative OS=Toxoplasma gondii (strain ATCC 50611 / Me49) OX=508771 GN=TGME49_208790 PE=3 SV=1	ASSAATS(0.001)LAPS(0.019)S(0.066)S(0.902)AAVPAT(0.011)ANK	6634100	7955900	7256400	17176000	17193000	0	1.06285	1.28533	1.17008	2.48675	2.46874
A0A125YYK6	511	S	4.07273	0.000695371	Up	Uncharacterized protein OS=Toxoplasma gondii (strain ATCC 50611 / Me49) OX=508771 GN=TGME49_240060 PE=4 SV=1	GAS(0.985)T(0.016)AS(0.999)LHSEPGAASMPGPSPK	52630000	44193000	46909000	162120000	236690000	254670000	0.713484	0.604145	0.640052	1.98614	2.87584	3.11112
A0A125YYK6	514	S	7.64491	0.00498105	Up	Uncharacterized protein OS=Toxoplasma gondii (strain ATCC 50611 / Me49) OX=508771 GN=TGME49_240060 PE=4 SV=1	GAS(0.985)T(0.016)AS(0.999)LHSEPGAASMPGPSPK	17679000	10297000	12416000	55778000	145440000	143500000	0.496132	0.291399	0.350695	1.41457	3.65812	3.62894
A0A125YYK6	828	S	3.06244	4.15903e-05	Up	Uncharacterized protein OS=Toxoplasma gondii (strain ATCC 50611 / Me49) OX=508771 GN=TGME49_240060 PE=4 SV=1	LPS(1)PPSLHR	61068000	51782000	57830000	198470000	182230000	202520000	0.875436	0.74856	0.834396	2.57115	2.34135	2.61618
A0A125YYL4	127	S	0.650103	0.00286546	Down	Uncharacterized protein OS=Toxoplasma gondii (strain ATCC 50611 / Me49) OX=508771 GN=TGME49_295630 PE=4 SV=1	GSAAVESAPGVEAQES(1)GDQANEPVDRDGEGEWQVVTNK	2188600000	2270900000	2599500000	1613900000	1846300000	1663700000	1.94151	2.03146	2.32098	1.29381	1.46795	1.32996
A0A125YYL4	87	S	0.603557	0.0227536	Down	Uncharacterized protein OS=Toxoplasma gondii (strain ATCC 50611 / Me49) OX=508771 GN=TGME49_295630 PE=4 SV=1	KKPASGSNGPLCAS(1)S(1)EETASAGDGDSQQPGK	141850000	144570000	157790000	128320000	80954000	89820000	2.06247	2.1197	2.30912	1.68606	1.05495	1.17684
A0A125YYL4	93	S	0.565564	3.34642e-05	Down	Uncharacterized protein OS=Toxoplasma gondii (strain ATCC 50611 / Me49) OX=508771 GN=TGME49_295630 PE=4 SV=1	KKPASGSNGPLCASSEET(1)AS(1)AGDGDSQQPGK	225400000	208590000	213190000	139200000	138150000	131150000	2.30752	2.15339	2.19668	1.28781	1.26759	1.2099
A0A125YYM0	393	S	0.567028	0.00338542	Down	CobW/P47K family protein OS=Toxoplasma gondii (strain ATCC 50611 / Me49) OX=508771 GN=TGME49_273990 PE=4 SV=1	VTEPPFSAGQPPQDDEAAS(0.944)DS(0.056)AR	101690000	96966000	108730000	75934000	57798000	60741000	2.18988	2.10571	2.35668	1.47775	1.11555	1.17873
A0A125YYM7	296	S	2.06463	0.0402725	Up	Phosphotransferase enzyme family protein OS=Toxoplasma gondii (strain ATCC 50611 / Me49) OX=508771 GN=TGME49_306540 PE=4 SV=1	DS(1)RGEPAIGEALASPEATSDLWK	12658000	18909000	0	33601000	30846000	44658000	0.810402	1.22079		1.94406	1.76998	2.57646
A0A125YYM7	290	S	0.429635	0.000157183	Down	Phosphotransferase enzyme family protein OS=Toxoplasma gondii (strain ATCC 50611 / Me49) OX=508771 GN=TGME49_306540 PE=4 SV=1	PQCLLVS(0.998)PT(0.002)SR	43938000	45602000	44146000	18970000	23447000	21713000	2.40051	2.51237	2.42752	0.936595	1.14811	1.06898
A0A125YYN9	236	S	0.274083	6.87255e-05	Down	Uncharacterized protein OS=Toxoplasma gondii (strain ATCC 50611 / Me49) OX=508771 GN=TGME49_308860 PE=4 SV=1	AASAGKES(0.935)T(0.065)QESSEK	78321000	85964000	86943000	22226000	27315000	27347000	2.57974	2.85529	2.8823	0.661576	0.806368	0.811699
A0A125YYN9	587	S	0.431518	0.00235308	Down	Uncharacterized protein OS=Toxoplasma gondii (strain ATCC 50611 / Me49) OX=508771 GN=TGME49_308860 PE=4 SV=1	AAS(1)T(1)AS(1)GS(1)VEHMPQNVPEHLAALGTNLLEK	246230000	181920000	182800000	84580000	109000000	100630000	2.93995	2.19037	2.19676	0.912617	1.16643	1.08272
A0A125YYN9	589	S	0.264061	0.0111981	Down	Uncharacterized protein OS=Toxoplasma gondii (strain ATCC 50611 / Me49) OX=508771 GN=TGME49_308860 PE=4 SV=1	AAS(1)T(1)AS(1)GS(1)VEHMPQNVPEHLAALGTNLLEK	97265000	227030000	100230000	41777000	43348000	40140000	1.91198	4.50037	1.98305	0.742141	0.763716	0.711039
A0A125YYN9	635	S	0.367172	1.53683e-05	Down	Uncharacterized protein OS=Toxoplasma gondii (strain ATCC 50611 / Me49) OX=508771 GN=TGME49_308860 PE=4 SV=1	AKS(1)PVNLS(1)PAAVAAGK	96004000	103650000	94678000	41686000	40817000	38132000	2.50035	2.72218	2.48181	0.981121	0.952767	0.894929
A0A125YYN9	640	S	0.293838	0.00248268	Down	Uncharacterized protein OS=Toxoplasma gondii (strain ATCC 50611 / Me49) OX=508771 GN=TGME49_308860 PE=4 SV=1	AKS(1)PVNLS(1)PAAVAAGK	17584000	24123000	26561000	8784800	7894400	5721400	2.09597	2.89959	3.18655	0.946283	0.843377	0.614551
A0A125YYN9	508	S	0.56593	7.18461e-05	Down	Uncharacterized protein OS=Toxoplasma gondii (strain ATCC 50611 / Me49) OX=508771 GN=TGME49_308860 PE=4 SV=1	RGS(1)ADLLAPGVS(0.32)T(0.68)PVALGYK	1380900000	1484900000	1391300000	909610000	923960000	855900000	2.14841	2.32964	2.17863	1.27888	1.28837	1.19996
A0A125YYN9	194	S	0.442124	5.72571e-05	Down	Uncharacterized protein OS=Toxoplasma gondii (strain ATCC 50611 / Me49) OX=508771 GN=TGME49_308860 PE=4 SV=1	HS(1)AANHS(1)QQS(1)DLNVPGFSGR	232130000	215660000	211120000	105910000	103050000	116140000	2.54951	2.38854	2.33379	1.0512	1.0144	1.14946
A0A125YYN9	197	S	0.429544	6.00675e-06	Down	Uncharacterized protein OS=Toxoplasma gondii (strain ATCC 50611 / Me49) OX=508771 GN=TGME49_308860 PE=4 SV=1	HSAANHS(1)QQS(1)DLNVPGFSGR	1463900000	1383300000	1457200000	665570000	682150000	715910000	2.48445	2.36741	2.48913	1.02079	1.03761	1.09488
A0A125YYN9	158	S	0.620252	0.00183975	Down	Uncharacterized protein OS=Toxoplasma gondii (strain ATCC 50611 / Me49) OX=508771 GN=TGME49_308860 PE=4 SV=1	VFDS(1)FGR	141180000	123220000	139630000	99666000	95576000	84423000	2.2317	1.96418	2.22151	1.42374	1.35408	1.20257
A0A125YYP2	151	S	2.25848	0.00316889	Up	Ubiquitin-conjugating enzyme subfamily protein OS=Toxoplasma gondii (strain ATCC 50611 / Me49) OX=508771 GN=TGME49_304770 PE=3 SV=1	QWNEMYAGQQS(1)IVID	27144000	31534000	20241000	66935000	64758000	67253000	1.05576	1.23682	0.792375	2.35269	2.25745	2.35717
A0A125YYP6	610	S	3.78242	0.00425679	Up	Heat shock protein OS=Toxoplasma gondii (strain ATCC 50611 / Me49) OX=508771 GN=TGME49_251780 PE=3 SV=1	RQEITIQSSGGLS(0.006)DS(0.994)QIEQMVK	19276000	10491000	14441000	63188000	77300000	46073000	0.902743	0.495451	0.680695	2.67426	3.2446	1.94438
A0A125YYS0	2	S	0.395131	6.66145e-05	Down	Guanine nucleotide-binding protein OS=Toxoplasma gondii (strain ATCC 50611 / Me49) OX=508771 GN=TGME49_216880 PE=3 SV=1	S(1)GESPLEFK	101070000	98878000	115810000	44477000	47917000	46887000	2.40048	2.36817	2.76841	0.954625	1.02	1.0035
A0A125YYS0	54	S	0.288542	0.000103796	Down	Guanine nucleotide-binding protein OS=Toxoplasma gondii (strain ATCC 50611 / Me49) OX=508771 GN=TGME49_216880 PE=3 SV=1	VIVWTLNDNPDDS(0.968)GS(0.032)VGYAR	34613000	35572000	38826000	11104000	13474000	10545000	2.59536	2.6897	2.93014	0.752418	0.905502	0.712513
A0A125YYS6	141	S	2.58511	0.000165011	Up	p25-alpha family protein OS=Toxoplasma gondii (strain ATCC 50611 / Me49) OX=508771 GN=TGME49_229930 PE=3 SV=1	GQAAGLGPSGATAQIS(1)LADICDR	35946000	29970000	28901000	93273000	87122000	93077000	1.05484	0.886869	0.853605	2.47351	2.29139	2.46131
A0A125YYS6	124	S	3.79296	0.00147945	Up	p25-alpha family protein OS=Toxoplasma gondii (strain ATCC 50611 / Me49) OX=508771 GN=TGME49_229930 PE=3 SV=1	STFTGVHAHGGPS(0.002)T(0.002)VDT(0.025)PS(0.97)RGQAAGLGPSGATAQISLADICDR	37625000	31355000	28555000	175620000	132130000	104890000	0.797043	0.669806	0.60883	3.36202	2.50866	2.00229
A0A125YYT5	1312	S	0.512058	0.00162271	Down	WD domain, G-beta repeat-containing protein OS=Toxoplasma gondii (strain ATCC 50611 / Me49) OX=508771 GN=TGME49_315140 PE=4 SV=1	AAEAAS(0.005)GDS(0.995)DDER	34910000	38796000	45114000	20637000	23833000	23470000	2.02018	2.26394	2.62761	1.07922	1.2361	1.22389
A0A125YYV7	357	S	0.445909	0.000891132	Down	Uncharacterized protein OS=Toxoplasma gondii (strain ATCC 50611 / Me49) OX=508771 GN=TGME49_247040 PE=4 SV=1	GEEGS(1)PLRGDPAPVEVGPR	78391000	93613000	84022000	46238000	36714000	44464000	2.20949	2.66071	2.38356	1.17773	0.927452	1.12933
A0A125YYV7	676	S	0.320652	0.00802341	Down	Uncharacterized protein OS=Toxoplasma gondii (strain ATCC 50611 / Me49) OX=508771 GN=TGME49_247040 PE=4 SV=1	RPAPGEEESAPLS(1)PLKR	20296000	23119000	0	0	7411600	8146100	2.47966	2.84832			0.811576	0.896851
A0A125YYV7	188	S	0.366412	0.00317589	Down	Uncharacterized protein OS=Toxoplasma gondii (strain ATCC 50611 / Me49) OX=508771 GN=TGME49_247040 PE=4 SV=1	TTLGS(1)PLR	12565000	20094000	14951000	6761900	5651300	7065100	2.02414	3.26423	2.42413	0.984392	0.815945	1.02561
A0A125YYW5	36	S	2.34485	0.000255499	Up	Nucleoside transporter protein OS=Toxoplasma gondii (strain ATCC 50611 / Me49) OX=508771 GN=TGME49_233130 PE=3 SV=1	HPGVLSVANLDLS(0.004)T(0.996)PES(0.029)VS(0.971)R	21872000	20763000	23658000	63143000	52076000	58239000	0.985945	0.943825	1.07337	2.57224	2.10396	2.36574
A0A125YYW5	310	S	1.87306	0.00380033	Up	Nucleoside transporter protein OS=Toxoplasma gondii (strain ATCC 50611 / Me49) OX=508771 GN=TGME49_233130 PE=3 SV=1	S(1)VGNEEPFR	35557000	28818000	41040000	74248000	69881000	76207000	1.17968	0.964139	1.37042	2.2261	2.07794	2.27836
A0A125YYY3	108	S	2.0205	0.00210234	Up	Ribosomal protein RPL31 OS=Toxoplasma gondii (strain ATCC 50611 / Me49) OX=508771 GN=RPL31 PE=3 SV=1	FYTLVQHVPVAS(1)FENLK	85773000	71557000	94753000	196060000	204140000	168290000	1.12969	0.950378	1.25605	2.33355	2.40974	1.99735
A0A125YYY5	356	S	5.20377	0.0008099	Up	ATP synthase subunit beta OS=Toxoplasma gondii (strain ATCC 50611 / Me49) OX=508771 GN=ATPB PE=3 SV=1	IPS(1)AVGYQPTLATDLGQLQER	12823000	20940000	22767000	107930000	117070000	103640000	0.3598	0.592497	0.642963	2.73675	2.9441	2.62052
A0A125YYY5	72	S	1.94133	0.00303031	Up	ATP synthase subunit beta OS=Toxoplasma gondii (strain ATCC 50611 / Me49) OX=508771 GN=ATPB PE=3 SV=1	KPAS(1)AAPPAGTNHGR	16630000	12405000	14252000	31110000	34842000	27826000	1.31126	0.986352	1.13105	2.21676	2.46227	1.97714
A0A125YYY6	269	S	0.482817	0.00108973	Down	Uncharacterized protein OS=Toxoplasma gondii (strain ATCC 50611 / Me49) OX=508771 GN=TGME49_287170 PE=4 SV=1	CVIDVDRES(0.981)DS(0.019)EVQVVSSR	60217000	70672000	67662000	32277000	33990000	40760000	2.12972	2.5205	2.40855	1.03161	1.07743	1.29905
A0A125YYY6	287	S	0.426494	0.000145354	Down	Uncharacterized protein OS=Toxoplasma gondii (strain ATCC 50611 / Me49) OX=508771 GN=TGME49_287170 PE=4 SV=1	PNSPSPAS(0.998)PPHT(0.001)R	66183000	60723000	54050000	28009000	29944000	28181000	2.67802	2.47775	2.20126	1.0242	1.08595	1.02757
A0A125YYY6	217	S	0.525217	0.00390772	Down	Uncharacterized protein OS=Toxoplasma gondii (strain ATCC 50611 / Me49) OX=508771 GN=TGME49_287170 PE=4 SV=1	EMS(1)PVPAIPS(0.449)GGS(0.411)PS(0.14)R	23884000	20746000	21327000	15220000	10817000	12603000	2.46781	2.16161	2.21791	1.42116	1.00172	1.17346
A0A125YYY9	108	S	0.590678	0.000155313	Down	UV excision repair protein RAD23 OS=Toxoplasma gondii (strain ATCC 50611 / Me49) OX=508771 GN=TGME49_295340 PE=3 SV=1	GS(0.041)S(0.959)AAGSTAGDGESAK	5047800	4737500	4803900	0	3208100	3215600	2.16351	2.04759	2.07233		1.23237	1.24196
A0A125YYY9	112	S	0.346334	0.0014951	Down	UV excision repair protein RAD23 OS=Toxoplasma gondii (strain ATCC 50611 / Me49) OX=508771 GN=TGME49_295340 PE=3 SV=1	GSSAAGS(0.994)T(0.006)AGDGESAK	14018000	20142000	20718000	7300200	7443300	6484100	1.99065	2.88435	2.96117	0.936837	0.947345	0.829747
A0A125YYZ5	105	S	0.567564	0.0108892	Down	Translation initiation factor SUI1, putative OS=Toxoplasma gondii (strain ATCC 50611 / Me49) OX=508771 GN=TGME49_286090 PE=3 SV=1	EAICS(1)VDQIR	20698000	19088000	18591000	11137000	10319000	15513000	2.34612	2.18182	2.12096	1.14081	1.04832	1.58455
A0A125YZ07	137	S	2.44501	2.34847e-05	Up	Immune mapped protein 2 N-terminal domain-containing protein OS=Toxoplasma gondii (strain ATCC 50611 / Me49) OX=508771 GN=TGME49_293470 PE=4 SV=1	SDLPDLPDHVENVS(1)AEDLELLR	423900000	444020000	433780000	1211600000	1242300000	1099000000	0.943701	0.996806	0.971961	2.43754	2.47875	2.20474
A0A125YZ15	269	S	3.71678	7.30648e-05	Up	Uncharacterized protein OS=Toxoplasma gondii (strain ATCC 50611 / Me49) OX=508771 GN=TGME49_263320 PE=4 SV=1	LPNT(0.032)S(0.968)FNR	0	30472000	29510000	127320000	129870000	117020000		0.637382	0.616082	2.3866	2.41438	2.18731
A0A125YZ15	327	S	1.59411	0.00132259	Up	Uncharacterized protein OS=Toxoplasma gondii (strain ATCC 50611 / Me49) OX=508771 GN=TGME49_263320 PE=4 SV=1	S(0.001)VPS(0.984)AS(0.015)DLELMSK	52695000	56634000	57832000	0	100340000	98346000	1.29722	1.40591	1.43291		2.21387	2.18167
A0A125YZ28	112	S	2.01923	0.000569353	Up	Uncharacterized protein OS=Toxoplasma gondii (strain ATCC 50611 / Me49) OX=508771 GN=TGME49_247520 PE=4 SV=1	GHHS(1)PHPGPLPPPVPPR	35639000	30496000	33772000	83168000	70195000	71714000	1.18519	1.02269	1.13039	2.49943	2.0922	2.14909
A0A125YZ28	76	S	8.37753	3.41133e-06	Up	Uncharacterized protein OS=Toxoplasma gondii (strain ATCC 50611 / Me49) OX=508771 GN=TGME49_247520 PE=4 SV=1	GVQGGGPPARPPS(1)PS(1)PEEEPIFGTFVK	31350000	28405000	33198000	310250000	284050000	274730000	0.352204	0.321802	0.375385	3.14985	2.86014	2.78132
A0A125YZ28	132	S	2.04137	7.55502e-05	Up	Uncharacterized protein OS=Toxoplasma gondii (strain ATCC 50611 / Me49) OX=508771 GN=TGME49_247520 PE=4 SV=1	SSS(1)PPSGPR	228520000	260330000	245170000	564270000	568070000	540490000	1.02612	1.17879	1.10803	2.28973	2.28619	2.18701
A0A125YZ28	220	S	5.07888	7.88681e-07	Up	Uncharacterized protein OS=Toxoplasma gondii (strain ATCC 50611 / Me49) OX=508771 GN=TGME49_247520 PE=4 SV=1	S(0.001)VS(0.999)LLPPSLR	149240000	144530000	141890000	789460000	873280000	807200000	0.555103	0.542106	0.531188	2.65363	2.91123	2.70557
A0A125YZ29	113	S	2.33863	0.000149214	Up	Probable ATP-dependent 6-phosphofructokinase OS=Toxoplasma gondii (strain ATCC 50611 / Me49) OX=508771 GN=TGME49_240890 PE=3 SV=1	DLS(0.001)S(0.999)SSAFPVHQR	329630000	300310000	325040000	741450000	869780000	881770000	1.03321	0.94922	1.02543	2.10021	2.44345	2.4906
A0A125YZ29	114	S	3.27462	0.0239024	Up	Probable ATP-dependent 6-phosphofructokinase OS=Toxoplasma gondii (strain ATCC 50611 / Me49) OX=508771 GN=TGME49_240890 PE=3 SV=1	DLS(0.091)S(0.913)S(0.973)S(0.023)AFPVHQR	24647000	70549000	75449000	218140000	212490000	193940000	0.334969	0.96687	1.03205	2.67915	2.58829	2.37517
A0A125YZ29	20	S	3.12775	1.74939e-05	Up	Probable ATP-dependent 6-phosphofructokinase OS=Toxoplasma gondii (strain ATCC 50611 / Me49) OX=508771 GN=TGME49_240890 PE=3 SV=1	GRS(1)LLVVTNDNQYTLSSTPPEAEQTETQR	249800000	260660000	269910000	877880000	865420000	981160000	0.770282	0.81053	0.837693	2.44633	2.39177	2.72637
A0A125YZ29	88	S	5.7761	0.000301209	Up	Probable ATP-dependent 6-phosphofructokinase OS=Toxoplasma gondii (strain ATCC 50611 / Me49) OX=508771 GN=TGME49_240890 PE=3 SV=1	LAS(0.998)S(0.002)VGSQNFGFGGAFYGQPHLS(1)R	55060000	34161000	50298000	274110000	305900000	319090000	0.572934	0.358456	0.526777	2.5776	2.85287	2.99206
A0A125YZ29	92	S	5.64159	0.000322269	Up	Probable ATP-dependent 6-phosphofructokinase OS=Toxoplasma gondii (strain ATCC 50611 / Me49) OX=508771 GN=TGME49_240890 PE=3 SV=1	LAS(0.819)S(0.188)VGS(0.993)QNFGFGGAFYGQPHLS(1)R	23164000	0	24561000	134430000	145830000	169820000	0.419081		0.447238	2.19787	2.36464	2.7686
A0A125YZ29	108	S	4.27975	4.10435e-05	Up	Probable ATP-dependent 6-phosphofructokinase OS=Toxoplasma gondii (strain ATCC 50611 / Me49) OX=508771 GN=TGME49_240890 PE=3 SV=1	LAS(0.941)S(0.059)VGSQNFGFGGAFYGQPHLS(1)R	87385000	69211000	82250000	360070000	377880000	402720000	0.684597	0.546777	0.648548	2.54921	2.6533	2.84308
A0A125YZ29	1382	S	6.69338	8.09041e-06	Up	Probable ATP-dependent 6-phosphofructokinase OS=Toxoplasma gondii (strain ATCC 50611 / Me49) OX=508771 GN=TGME49_240890 PE=3 SV=1	S(1)GEGFGVSLSR	13914000	12514000	15194000	97751000	103090000	110110000	0.426508	0.38682	0.468766	2.70781	2.83222	3.04152
A0A125YZ41	2	S	1.55708	0.00460043	Up	glutamate-5-semialdehyde dehydrogenase OS=Toxoplasma gondii (strain ATCC 50611 / Me49) OX=508771 GN=TGME49_270550 PE=3 SV=1	S(1)LQGMNVVESGTLAPEEAK	23846000	26347000	22100000	44822000	43567000	37266000	1.30193	1.45058	1.21443	2.2115	2.1319	1.83347
A0A125YZ71	185	S	1.8627	4.43606e-05	Up	GDT1 family protein OS=Toxoplasma gondii (strain ATCC 50611 / Me49) OX=508771 GN=TGME49_319550 PE=3 SV=1	ETDDSNEMRPQGPSTQS(0.991)DS(0.009)ALSTHTEGEGPQNR	36336000	39191000	37754000	77876000	82016000	75677000	1.1257	1.22436	1.17722	2.18027	2.27729	2.1127
A0A125YZ71	211	S	1.56407	0.000565416	Up	GDT1 family protein OS=Toxoplasma gondii (strain ATCC 50611 / Me49) OX=508771 GN=TGME49_319550 PE=3 SV=1	HAPPSAADAS(1)DEAASPLK	23367000	20433000	20763000	36818000	39309000	36573000	1.42465	1.25625	1.2741	2.02856	2.148	2.00935
A0A125YZ92	137	S	0.448216	5.28718e-05	Down	Clathrin light chain OS=Toxoplasma gondii (strain ATCC 50611 / Me49) OX=508771 GN=TGME49_213030 PE=3 SV=1	DT(0.001)S(0.999)FDDR	107240000	104260000	108660000	56652000	49415000	54071000	2.41307	2.36575	2.46089	1.15199	0.996569	1.09639
A0A125YZ92	116	S	0.425493	5.33075e-06	Down	Clathrin light chain OS=Toxoplasma gondii (strain ATCC 50611 / Me49) OX=508771 GN=TGME49_213030 PE=3 SV=1	EVS(1)DGYS(0.988)PPS(0.011)LQT(0.001)GSDATQK	984210000	930280000	1007900000	462900000	453380000	471520000	2.46783	2.35223	2.54363	1.04891	1.01889	1.06541
A0A125YZ92	184	S	0.588642	0.000215475	Down	Clathrin light chain OS=Toxoplasma gondii (strain ATCC 50611 / Me49) OX=508771 GN=TGME49_213030 PE=3 SV=1	MAS(1)GS(1)VEAEIDEQAR	109940000	107710000	114990000	68871000	71641000	78047000	2.15562	2.12966	2.26926	1.22032	1.25896	1.37899
A0A125YZA5	209	S	9.59824	0.000132658	Up	RER1 protein, putative OS=Toxoplasma gondii (strain ATCC 50611 / Me49) OX=508771 GN=TGME49_291300 PE=3 SV=1	GAAAAGVASAVS(0.999)MGQEHLTTPYVLR	0	6512100	5554800	58652000	70406000	65399000		0.286372	0.243809	2.31141	2.7518	2.56999
A0A125YZB0	594	S	2.41967	6.53932e-05	Up	tRNA(Phe) (4-demethylwyosine(37)-C(7)) aminocarboxypropyltransferase OS=Toxoplasma gondii (strain ATCC 50611 / Me49) OX=508771 GN=PRMT2 PE=4 SV=1	S(0.015)ES(0.985)VGVAEPGGAR	8922100	8569900	10131000	25139000	24764000	24701000	0.943248	0.913633	1.078	2.40175	2.34647	2.35321
A0A125YZB4	52	S	3.13138	8.02798e-05	Up	IMC sub-compartment protein ISP1 OS=Toxoplasma gondii (strain ATCC 50611 / Me49) OX=508771 GN=ISP1 PE=4 SV=1	AS(1)HAASAPQVTAADIEDLHR	63199000	72285000	72861000	250910000	220480000	256830000	0.729284	0.841147	0.846233	2.61653	2.28029	2.67067
A0A125YZB4	48	S	5.05806	6.20859e-05	Up	IMC sub-compartment protein ISP1 OS=Toxoplasma gondii (strain ATCC 50611 / Me49) OX=508771 GN=ISP1 PE=4 SV=1	S(0.001)PS(0.999)HRAS(0.999)HAAS(0.001)APQVTAADIEDLHR	8083700	7898600	0	47362000	42036000	45817000	0.481515	0.474446		2.54948	2.24417	2.45931
A0A125YZB6	167	S	2.42958	0.000201084	Up	Signal recognition particle 14 kDa protein OS=Toxoplasma gondii (strain ATCC 50611 / Me49) OX=508771 GN=TGME49_256050 PE=3 SV=1	REDS(1)ACEELGS(1)ENVR	64718000	63231000	59507000	148560000	175800000	184050000	1.00513	0.990298	0.930197	2.08508	2.44711	2.57586
A0A125YZB6	123	S	0.446653	0.000223264	Down	Signal recognition particle 14 kDa protein OS=Toxoplasma gondii (strain ATCC 50611 / Me49) OX=508771 GN=TGME49_256050 PE=3 SV=1	SSDVIQS(1)PGNKR	76910000	78741000	77168000	34375000	38803000	42909000	2.38231	2.45954	2.40581	0.962233	1.07725	1.19771
A0A125YZD6	802	S	0.476003	6.4755e-05	Down	Phosphoinositide phospholipase C OS=Toxoplasma gondii (strain ATCC 50611 / Me49) OX=508771 GN=PIPLC PE=4 SV=1	LRS(1)FEQAR	179480000	175130000	182030000	99318000	87760000	97984000	2.36062	2.32278	2.40969	1.18048	1.03453	1.16132
A0A125YZF8	728	S	2.07893	0.000331658	Up	Uncharacterized protein OS=Toxoplasma gondii (strain ATCC 50611 / Me49) OX=508771 GN=TGME49_293330 PE=4 SV=1	HPS(1)VLESR	8053500	7166900	6650600	17248000	15838000	17646000	1.19882	1.07582	0.996412	2.32023	2.11303	2.36703
A0A125YZG0	786	S	1.61294	3.48849e-05	Up	Uncharacterized protein OS=Toxoplasma gondii (strain ATCC 50611 / Me49) OX=508771 GN=TGME49_258080 PE=4 SV=1	DFES(1)DCETR	30273000	30851000	29446000	55983000	52870000	54192000	1.29005	1.32573	1.26294	2.15589	2.01927	2.081
A0A125YZG0	1479	S	0.526351	0.000148303	Down	Uncharacterized protein OS=Toxoplasma gondii (strain ATCC 50611 / Me49) OX=508771 GN=TGME49_258080 PE=4 SV=1	KEECVAST(0.002)GS(0.998)PR	0	124440000	132060000	76108000	74129000	76347000		2.33947	2.47799	1.28225	1.23864	1.28263
A0A125YZG0	470	S	2.23662	0.000219248	Up	Uncharacterized protein OS=Toxoplasma gondii (strain ATCC 50611 / Me49) OX=508771 GN=TGME49_258080 PE=4 SV=1	SPS(1)LSALR	9155600	10491000	10717000	24715000	27197000	23919000	0.93177	1.07665	1.09775	2.27303	2.48072	2.19358
A0A125YZH2	529	S	0.340023	0.000645614	Down	Protein phosphatase 2C domain-containing protein OS=Toxoplasma gondii (strain ATCC 50611 / Me49) OX=508771 GN=TGME49_270320 PE=4 SV=1	RPS(0.002)DAEDDS(0.998)VEGDTVSLF	68587000	76142000	86245000	25901000	34755000	27064000	2.32591	2.60383	2.94369	0.793759	1.05634	0.827048
A0A125YZH2	111	S	3.18393	0.00047797	Up	Protein phosphatase 2C domain-containing protein OS=Toxoplasma gondii (strain ATCC 50611 / Me49) OX=508771 GN=TGME49_270320 PE=4 SV=1	S(1)FFHMGGETGAPGHR	21215000	14657000	18272000	67042000	66010000	59273000	0.930262	0.648104	0.806411	2.65663	2.59422	2.34211
A0A125YZI2	231	S	0.276319	0.01693	Down	Proteasome subunit alpha type OS=Toxoplasma gondii (strain ATCC 50611 / Me49) OX=508771 GN=TGME49_258150 PE=3 SV=1	VES(1)LKNS(1)EEESK	307470000	222890000	194250000	89989000	97256000	36177000	3.50513	2.5623	2.2288	0.92707	0.993694	0.37164
A0A125YZI2	235	S	0.485857	0.000746357	Down	Proteasome subunit alpha type OS=Toxoplasma gondii (strain ATCC 50611 / Me49) OX=508771 GN=TGME49_258150 PE=3 SV=1	VES(1)LKNS(1)EEESK	90930000	104770000	113070000	58564000	51722000	57175000	2.06355	2.39762	2.58263	1.20104	1.052	1.16923
A0A125YZI4	227	S	0.637808	0.00600158	Down	MYND-type domain-containing protein OS=Toxoplasma gondii (strain ATCC 50611 / Me49) OX=508771 GN=TGME49_291590 PE=4 SV=1	AAPSDAQLS(0.928)PT(0.055)S(0.017)RPEVSPK	31013000	24859000	24945000	20679000	19095000	17734000	2.42308	1.9586	1.96162	1.46007	1.33714	1.24859
A0A125YZI9	415	S	0.581896	0.00355086	Down	Zinc finger, C3HC4 type (RING finger) domain-containing protein OS=Toxoplasma gondii (strain ATCC 50611 / Me49) OX=508771 GN=TGME49_304460 PE=4 SV=1	S(1)VGFAEIPDGHPER	0	30596000	32684000	21877000	18873000	21038000		2.22177	2.36887	1.42366	1.21807	1.36518
A0A125YZI9	388	S	0.610857	0.00923229	Down	Zinc finger, C3HC4 type (RING finger) domain-containing protein OS=Toxoplasma gondii (strain ATCC 50611 / Me49) OX=508771 GN=TGME49_304460 PE=4 SV=1	TVSAS(0.09)S(0.9)PVS(0.01)FDRPTSTDPVPQSDAEGHDK	30294000	36826000	32963000	26697000	20174000	21361000	1.94517	2.38448	2.13028	1.54912	1.16099	1.23598
A0A125YZJ4	47	S	0.43224	6.44674e-06	Down	UBX domain-containing protein OS=Toxoplasma gondii (strain ATCC 50611 / Me49) OX=508771 GN=TGME49_246090 PE=4 SV=1	TEEQKAEGDS(1)EEESTR	42846000	42152000	40024000	20773000	19973000	19566000	2.4985	2.4787	2.34908	1.09469	1.04387	1.02816
A0A125YZJ4	308	S	2.86939	0.000352992	Up	UBX domain-containing protein OS=Toxoplasma gondii (strain ATCC 50611 / Me49) OX=508771 GN=TGME49_246090 PE=4 SV=1	AFS(1)LALHQR	31750000	26677000	26325000	94714000	78191000	98374000	0.963786	0.816603	0.804291	2.5982	2.1273	2.69095
A0A125YZJ6	913	S	1.62879	0.000156677	Up	G-patch domain-containing protein OS=Toxoplasma gondii (strain ATCC 50611 / Me49) OX=508771 GN=TGME49_258490 PE=4 SV=1	AGES(0.997)RDFT(0.003)SHLR	10857000	10541000	10258000	18357000	20508000	18692000	1.31524	1.2877	1.25074	2.00965	2.22666	2.04052
A0A125YZK4	270	S	2.74298	1.3472e-06	Up	Peroxiredoxin PRX3 OS=Toxoplasma gondii (strain ATCC 50611 / Me49) OX=508771 GN=PRX3 PE=4 SV=1	MMHAS(1)FEGVK	27505000	29244000	28409000	85520000	88801000	86440000	0.859334	0.921349	0.893335	2.41457	2.48658	2.43362
A0A125YZL1	389	S	0.614435	0.00101171	Down	Eukaryotic translation initiation factor, putative OS=Toxoplasma gondii (strain ATCC 50611 / Me49) OX=508771 GN=TGME49_257350 PE=4 SV=1	AAS(1)AAS(1)LPALEPS(0.039)LS(0.961)QPFGK	155900000	165030000	176610000	104190000	116900000	120220000	2.00857	2.14408	2.29015	1.21308	1.34986	1.39574
A0A125YZL1	398	S	1.66022	0.0141707	Up	Eukaryotic translation initiation factor, putative OS=Toxoplasma gondii (strain ATCC 50611 / Me49) OX=508771 GN=TGME49_257350 PE=4 SV=1	AAS(1)AAS(1)LPALEPS(0.019)LS(0.981)QPFGK	237110000	203440000	170750000	408340000	321460000	402210000	1.46994	1.27181	1.06541	2.28767	1.78612	2.24694
A0A125YZL1	351	S	1.99424	0.0209133	Up	Eukaryotic translation initiation factor, putative OS=Toxoplasma gondii (strain ATCC 50611 / Me49) OX=508771 GN=TGME49_257350 PE=4 SV=1	DDGWDDDGFGGGVS(1)MVDINEIR	8454800	11450000	0	24912000	22584000	18950000	0.881821	1.20426		2.34805	2.11112	1.78104
A0A125YZL1	382	S	1.51339	0.000246228	Up	Eukaryotic translation initiation factor, putative OS=Toxoplasma gondii (strain ATCC 50611 / Me49) OX=508771 GN=TGME49_257350 PE=4 SV=1	TPPLATATQGGAHS(1)R	358040000	394230000	369860000	612480000	640300000	643080000	1.28215	1.42362	1.33307	1.98208	2.05506	2.0752
A0A125YZL1	607	S	0.405185	0.000409342	Down	Eukaryotic translation initiation factor, putative OS=Toxoplasma gondii (strain ATCC 50611 / Me49) OX=508771 GN=TGME49_257350 PE=4 SV=1	S(1)LPS(1)GELDPEAIEEMQQLK	751080000	890960000	935610000	382210000	424280000	359830000	2.1681	2.59351	2.71829	0.997047	1.09769	0.936004
A0A125YZL1	610	S	0.458984	0.000675747	Down	Eukaryotic translation initiation factor, putative OS=Toxoplasma gondii (strain ATCC 50611 / Me49) OX=508771 GN=TGME49_257350 PE=4 SV=1	S(1)LPS(1)GELDPEAIEEMQQLK	711200000	857110000	887510000	412680000	452720000	393330000	2.06924	2.51473	2.59896	1.08506	1.18055	1.03125
A0A125YZL1	279	S	0.355092	3.62121e-06	Down	Eukaryotic translation initiation factor, putative OS=Toxoplasma gondii (strain ATCC 50611 / Me49) OX=508771 GN=TGME49_257350 PE=4 SV=1	VVS(1)APEEERDGR	260390000	265860000	266720000	108280000	106800000	99223000	2.54152	2.61674	2.62019	0.95508	0.934278	0.872711
A0A125YZM0	92	S	2.84596	0.000702263	Up	DnaJ domain-containing protein OS=Toxoplasma gondii (strain ATCC 50611 / Me49) OX=508771 GN=TGME49_232050 PE=4 SV=1	AS(1)MAYDALR	10582000	9861700	7321800	29661000	29652000	28864000	0.986392	0.926981	0.686923	2.49856	2.47726	2.42452
A0A125YZM0	26	S	0.616469	0.000412529	Down	DnaJ domain-containing protein OS=Toxoplasma gondii (strain ATCC 50611 / Me49) OX=508771 GN=TGME49_232050 PE=4 SV=1	IPPVSAPQPES(1)S(1)DEEVESFRK	1578100000	1738900000	1638800000	1127600000	1080100000	1202500000	2.03864	2.26526	2.13079	1.31639	1.25056	1.39984
A0A125YZM0	27	S	0.613702	0.00043373	Down	DnaJ domain-containing protein OS=Toxoplasma gondii (strain ATCC 50611 / Me49) OX=508771 GN=TGME49_232050 PE=4 SV=1	IPPVSAPQPES(1)S(1)DEEVESFRK	1616100000	1760300000	1680800000	1139400000	1092000000	1232900000	2.04964	2.25129	2.14552	1.30589	1.24127	1.40904
A0A125YZM0	105	S	10.4489	4.3979e-07	Up	DnaJ domain-containing protein OS=Toxoplasma gondii (strain ATCC 50611 / Me49) OX=508771 GN=TGME49_232050 PE=4 SV=1	S(0.803)S(0.197)PGPAGSPGEEAR	0	12859000	12559000	149500000	147030000	149230000		0.247858	0.241614	2.58239	2.51883	2.57041
A0A125YZM0	112	S	0.642631	0.000729922	Down	DnaJ domain-containing protein OS=Toxoplasma gondii (strain ATCC 50611 / Me49) OX=508771 GN=TGME49_232050 PE=4 SV=1	SSPGPAGS(1)PGEEAR	93966000	84315000	95265000	62173000	69293000	64754000	2.16179	1.95607	2.20589	1.29261	1.42879	1.34245
A0A125YZM9	246	S	0.61772	0.00222004	Down	40S ribosomal protein S3a OS=Toxoplasma gondii (strain ATCC 50611 / Me49) OX=508771 GN=RPS3A PE=3 SV=1	VQAES(1)GEAQNTLTAETK	149390000	170650000	142950000	112570000	108760000	97934000	2.06395	2.3775	1.98778	1.40547	1.34673	1.21927
A0A125YZN2	149	S	0.655085	0.0288815	Down	Centrin 2 OS=Toxoplasma gondii (strain ATCC 50611 / Me49) OX=508771 GN=TGME49_250340 PE=4 SV=1	ADS(1)NGDGEISFEDFYAIMTK	98927000	109850000	79013000	79400000	60740000	70218000	2.14625	2.40327	1.72533	1.55671	1.18107	1.37279
[truncated: 3,270 more rows]
