# Supplementary material for: Phosphatase UBLCP1 is required for the growth, virulence and mitochondrial integrity of Toxoplasma gondii
Source: Parasit Vectors. 2025 Mar 28;18:122. doi: 10.1186/s13071-025-06766-3 (PMC11951701; doi:10.1186/s13071-025-06766-3)
Supplement: Supplementary file 7 — Additional file 7: Table S2. Primers used in this study. [file 13071_2025_6766_MOESM7_ESM.xlsx]

## Sheet: Sheet1
Table S2 Sequences for primers used in this study
Application	Name	Sequence (5’ - 3’)
Gene editing	UBLCP1-6HA sgRNA F	AGTTGTACTTCCCATCTTTCCTCG
Gene editing	UBLCP1-6HA sgRNA R	AAACCGAGGAAAGATGGGAAGTAC
Gene editing	UBLCP1-6HA donor F	AGTCAGAGCAGCCGAAGAGGCTCAACGGCACGGGTGTCTCGCTAGCAAGGGCTCGGGCT
Gene editing	UBLCP1-6HA donor R	GAAAAATTCGGCTGTATCGGGAAAAGACGCAGCCGTTCAGATAGGGCGAATTGGAGCTC
Identification	UBLCP1-6HA screen F	CGAGTGCAAGCGTGAGAATG
Identification	UBLCP1-6HA screen R	ACGCATAATCGGGCACATCA
PCR amplification	UBLCP1 CDS F	ATGGCGGTCGACACGCAGGACAGCG
PCR amplification	UBLCP1 CDS R	TCAGAGACACCCGTGCCGTTGAGCC
Gene editing	UBLCP1-EGFP-Abs Ⅰ-F	GAATTCCCTTTTCCTCGAGGATGGCGGTCGACACGCAGGACAGC
Gene editing	UBLCP1-EGFP-EcoR Ⅴ-R	TCTCCGCCGAATTCGATATCGAGACACCCGTGCCGTTGAGCC
Gene editing	Oe TgUBLCP1 donar F	TTCCTTTTTTCGTCGGACCTGTCCACAGGGCTTCTAAAAGTAAAACGACGGCCAGTGAG
Gene editing	Oe TgUBLCP1 donar R	AGGCGTGCTTTTTCCAGTCCGCGATTCCGTCAGCGGTCTGTAGAACTAGTGGATCCGAG
Identification	Oe TgUBLCP1 screen F1	TGCGAGTCTCGTAGAGAACAA
Identification	Oe TgUBLCP1 screen R1	CAGAACAATACCGGCACCAC
Identification	Oe TgUBLCP1 screen F2	GTCATCGGCTGTCCTAGCTC
Identification	Oe TgUBLCP1 screen R2	GGTCGCTGCATTCTAGCAAA
Identification	Oe TgUBLCP1 screen F3	GAAAGACGATCCGTCTGCGA
Identification	Oe TgUBLCP1 screen R3	CCGTTGGTCCCGTAGTTCAA
Gene editing	UBLCP1 KO sgRNA F	AGTTGCCACTGTGCGGCGACTCCTG
Gene editing	UBLCP1 KO sgRNA R	AAACCAGGAGTCGCCGCACAGTGGC
Gene editing	UBLCP1 KO donar F	TGAATCTCCTCGTCACCTCTGTTTCTTTTCTTCTGCAAACTGTCATTCGATTTTCACCC
Gene editing	UBLCP1 KO donar R	GAAAAATTCGGCTGTATCGGGAAAAGACGCAGCCGTTCAGGGATCGATCCCCCCGGGCT
Identification	UBLCP1 KO screen F1	TTCTCTTCCGTTTCTGCGCT
Identification	UBLCP1 KO screen R1	CCGGACAGTTCCCTTTCACA
Identification	UBLCP1 KO screen F2	TGAGTTCACGGAAGCGTCTC
Identification	UBLCP1 KO screen R2	GCGGGTTTGAATGCAAGGTT
Identification	UBLCP1 KO screen F3	TGTATGCCGCTAGAGTGCTG
Identification	UBLCP1 KO screen R3	GACAACGCGGCAGGAAAAAT
qRT-PCR	Tubulin qPCR F	ACTTTCTCCGTGTTCCCGTC
qRT-PCR	Tubulin qPCR R	GGTCAGCTTCAGTGTTCGGA
qRT-PCR	UBLCP1 qPCR F	ACCTGCCGACAAACAGAAGT
qRT-PCR	UBLCP1 qPCR R	GTCGCTCTTTCTTGAACCGC
